# Supplementary material for: Factors associated with hospitalization and death among TB/HIV co-infected persons in Porto Alegre, Brazil
Source: PLoS One. 2019 Jan 2;14(1):e0209174. doi: 10.1371/journal.pone.0209174 (PMC6314623; doi:10.1371/journal.pone.0209174)
Supplement: S1 Dataset — (XLS) [file pone.0209174.s001.xls]

## Sheet: bancocerto2419
MORREU	OBITO_FINAL	obito_bom	SITUAÇÃO_ENCERRAMENTO	OBITO_SIM	CS_GESTANT	CS_RACA	CS_ESCOL_N	MORADOR_RUA	TRATAMENTO	INSTITUCIO	FORMA	AGRAVALCOO	AGRAVDIABE	AGRAVDOENC	AGRAVOUTRA	AGRAVOUTDE	HIV	TRAT_SUPER	DOENCA_TRA	TRATSUP_AT	NU_COMU_EX	SITUA_ENCE	POP_LIBER	POP_RUA	POP_SAUDE	AGRAVDROGA	AGRAVTABAC	ANT_RETRO	IDADE_CAT	Internação	Numinternações	tempototalinternação
2	2	2	1	999	5	9	4	2	1	1	1	2	2	2	2	#NULL!	1	2	2	2	2	1							3	2	0	9999
2	2	2	5	999	6	9	99	2	1	1	1	2	2	2	#NULL!	#NULL!	1	2	2	2	0	5							3	1	2	23
1	1	1	3	7	6	9	6	2	1	1	3	2	2	2	2	#NULL!	4	2	2	2	0	3							3	2	0	9999
2	2	2	2	999	6	9	9	2	1	1	1	2	2	2	2	#NULL!	1	1	2	2	0	2							3	2	0	9999
2	2	2	2	999	6	9	4	2	1	1	3	2	2	2	2	#NULL!	1	2	2	2	1	2							3	2	0	9999
1	1	1	4	2	6	9	9	2	1	2	1	1	2	2	2	#NULL!	1	1	2	1	0	4							4	2	0	9999
1	1	2	4	999	5	9	9	2	1	1	1	2	2	2	2	#NULL!	1	9	2	2	0	4							4	1	1	6
2	2	2	1	999	6	9	3	2	5	1	1	1	2	2	1	#NULL!	1	2	2	2	0	1							4	1	1	44
2	2	2	2	999	6	1	3	2	1	1	1	2	2	2	2	#NULL!	1	2	2	2	0	2							#NULL!	1	1	5
2	2	2	1	999	5	1	2	2	1	1	1	2	2	1	2	#NULL!	1	2	2	2	0	1							1	2	0	9999
1	1	#NULL!	1	#NULL!	5	1	3	#NULL!	1	1	1	2	2	2	2	#NULL!	1	2	2	2	0	1							#NULL!	2	#NULL!	#NULL!
2	2	2	1	999	5	1	3	2	2	1	1	2	2	2	1	#NULL!	1	2	2	2	5	1							1	1	6	97
2	2	2	2	999	5	1	4	2	3	1	3	2	2	2	2	#NULL!	1	2	2	2	0	2							1	1	4	130
2	2	2	1	999	6	1	1	2	1	1	3	2	2	2	2	#NULL!	1	2	2	2	0	1							2	1	7	63
2	2	2	7	999	5	1	5	2	2	1	1	2	2	2	2	#NULL!	1	1	2	2	0	7							1	1	3	60
2	2	#NULL!	2	#NULL!	5	1	1	#NULL!	3	1	1	1	2	2	2	#NULL!	1	1	2	2	0	2							#NULL!	1	1	#NULL!
2	2	2	2	999	6	1	3	2	1	1	1	2	2	2	1	#NULL!	1	2	2	2	0	2							2	1	2	134
2	2	2	1	999	6	1	3	2	1	1	1	2	2	2	2	#NULL!	1	1	2	2	4	1							2	1	26	819
2	2	2	1	999	5	1	3	2	1	1	3	2	2	2	2	#NULL!	1	2	2	2	4	1							2	1	3	38
2	2	2	1	999	6	1	6	2	1	1	1	2	2	2	2	#NULL!	1	2	2	2	0	1							1	2	0	9999
2	2	2	2	999	6	1	5	2	2	1	1	2	2	2	2	#NULL!	1	2	2	2	0	2							2	2	0	9999
1	1	1	4	3	5	1	99	2	1	1	1	2	2	2	1	#NULL!	1	2	2	2	0	4							2	1	1	15
1	1	1	4	3	6	1	3	2	1	1	1	2	2	1	1	#NULL!	1	2	2	2	0	4							2	1	5	115
2	2	2	1	999	5	1	1	2	2	1	1	1	2	2	1	#NULL!	1	1	2	2	0	1							2	1	7	118
2	2	2	5	999	6	1	1	2	1	2	1	2	2	2	2	#NULL!	1	2	2	2	0	5							2	2	0	9999
2	2	2	1	999	6	1	9	2	1	2	1	2	2	2	2	#NULL!	1	2	2	2	0	1							2	1	1	12
2	2	2	2	999	5	1	3	2	1	1	1	2	2	2	2	#NULL!	1	2	2	2	0	2							2	1	2	70
1	1	1	4	3	5	1	4	2	3	1	1	2	2	2	2	#NULL!	1	1	2	1	5	4							2	1	6	181
2	2	2	1	999	6	1	6	2	1	1	1	2	2	2	1	#NULL!	1	2	2	2	#NULL!	1							2	2	0	9999
2	2	#NULL!	3	#NULL!	5	1	9	#NULL!	3	1	1	1	2	2	2	#NULL!	1	2	2	2	0	3							#NULL!	1	#NULL!	#NULL!
1	1	#NULL!	4	#NULL!	6	1	9	#NULL!	3	2	1	2	2	2	2	#NULL!	1	1	2	1	0	4							#NULL!	1	#NULL!	#NULL!
2	2	2	7	999	6	1	3	2	1	1	3	2	2	2	2	#NULL!	1	1	2	1	0	7							2	1	3	29
2	2	2	2	999	5	1	3	2	1	1	1	2	2	2	2	#NULL!	1	2	2	2	0	2							2	1	2	23
2	2	2	2	999	6	1	1	2	1	1	1	1	2	2	1	#NULL!	1	1	2	2	0	2							2	2	0	9999
2	2	2	2	999	6	1	3	2	1	1	1	2	2	2	2	#NULL!	1	2	2	2	0	2							2	1	4	46
2	2	2	2	999	6	1	5	2	1	1	1	2	2	2	1	#NULL!	1	2	2	2	0	2							2	1	5	138
2	2	#NULL!	2	#NULL!	6	1	4	#NULL!	2	1	1	2	2	2	2	#NULL!	1	2	2	2	0	2							#NULL!	2	#NULL!	#NULL!
2	2	#NULL!	2	#NULL!	6	1	3	#NULL!	3	2	1	1	2	2	1	#NULL!	1	2	2	2	2	2							#NULL!	1	#NULL!	#NULL!
2	2	2	1	999	6	1	3	2	1	1	1	2	2	2	2	#NULL!	1	2	2	2	0	1							2	2	0	9999
2	2	#NULL!	2	#NULL!	2	1	3	#NULL!	2	1	3	2	2	2	1	#NULL!	1	1	2	2	4	2							#NULL!	1	#NULL!	#NULL!
2	2	#NULL!	2	#NULL!	5	1	3	#NULL!	3	1	1	2	2	2	1	#NULL!	1	2		2	0	2							#NULL!	2	#NULL!	#NULL!
2	2	2	2	999	3	1	3	2	3	1	1	2	2	2	2	#NULL!	1	2	2	2	0	2							2	2	0	9999
2	2	2	2	999	5	1	1	2	1	1	1	2	2	2	2	#NULL!	1	1	2	1	#NULL!	2							2	1	5	86
2	2	2	2	999	5	1	3	2	1	1	3	2	2	2	2	#NULL!	1	1	2	1	2	2							2	1	1	14
1	1	1	4	3	9	1	3	1	1	1	1	2	2	2	1	#NULL!	1	2	2	2	1	4							2	1	1	13
2	2	#NULL!	1	#NULL!	5	1	3	#NULL!	3	1	1	2	2	1	1	#NULL!	1	1	2	2	2	1							#NULL!	1	#NULL!	#NULL!
2	2	#NULL!	7	#NULL!	6	1	1	#NULL!	3	1	1	1	2	2	1	#NULL!	1	1	2	2	0	7							#NULL!	1	#NULL!	#NULL!
2	2	#NULL!	2	#NULL!	6	1	1	#NULL!	3	1	1	1	2	2	1	#NULL!	1	1	2	1	0	2							#NULL!	1	#NULL!	#NULL!
2	2	2	2	999	6	1	1	1	5	1	1	1	2	2	1	#NULL!	1	1	2	1	#NULL!	2							2	1	3	218
2	2	#NULL!	2	#NULL!	6	1	3	#NULL!	3	1	1	1	2	2	1	#NULL!	1	1	2	2	0	2							#NULL!	1	#NULL!	#NULL!
2	2	2	1	999	6	1	6	2	1	1	3	2	2	2	2	#NULL!	1	2	2	2	0	1							2	1	1	12
2	2	2	1	999	6	1	4	2	1	1	3	2	2	2	2	#NULL!	1	2	2	2	3	1							2	2	0	9999
2	2	2	2	999	6	1	4	2	1	1	1	2	2	2	1	#NULL!	1	2	2	2	0	2							2	2	1	5
2	2	2	1	999	6	1	5	2	1	1	1	2	2	2	1	#NULL!	1	2	2	2	0	1							2	2	0	9999
1	1	1	1	7	5	1	6	2	1	1	3	2	2	2	2	#NULL!	1	2	2	2	0	1							2	1	3	76
999	999	2	#NULL!	999	6	1	6	2	1	1	3	2	2	2	2	#NULL!	1	2	2	2	0	#NULL!	2	2	2	2	2	2	2	1	2	43
2	2	2	2	999	5	1	7	2	1	1	3	2	2	2	2	#NULL!	1	2	2	2	0	2							2	1	2	31
2	2	2	1	999	6	1	0	2	1	2	1	2	2	2	2	#NULL!	1	2	2	2	0	1							2	2	0	9999
2	2	2	2	999	6	1	2	2	1	2	1	2	2	2	2	#NULL!	1	2	2	2	0	2							2	2	0	9999
1	1	#NULL!	4	#NULL!	6	1	1	#NULL!	3	1	1	2	2	2	2	#NULL!	1	2	2	2	0	4							#NULL!	1	#NULL!	#NULL!
2	2	2	7	999	6	1	1	2	2	1	1	1	2	2	1	#NULL!	1	2	2	2	3	7							2	1	4	382
2	2	2	2	999	6	1	3	2	1	1	3	2	2	2	2	#NULL!	1	2	2	2	0	2							2	1	2	26
1	1	1	4	3	5	1	1	2	1	1	1	1	2	2	1	#NULL!	1	2	2	2	11	4							2	1	2	14
2	2	2	1	999	6	1	3	2	1	1	3	2	2	2	2	#NULL!	1	2	2	2	0	1							2	1	1	27
1	1	1	4	3	5	1	3	2	1	1	1	2	2	2	2	#NULL!	4	2	2	2	0	4							2	1	3	21
1	2	2	1	8	6	1	3	1	1	1	1	2	2	2	1	#NULL!	1	1	2	1	6	1							2	1	3	100
2	2	2	2	999	6	1	2	2	1	1	1	2	2	2	2	#NULL!	4	2	2	2	0	2							2	1	1	7
2	2	2	2	999	5	1	3	2	1	1	1	2	2	2	2	#NULL!	1	1	2	1	6	2							2	1	1	49
2	2	2	5	999	6	1	5	2	1	1	1	2	2	2	1	#NULL!	1	2	2	2	2	5				1			2	2	0	9999
2	2	2	2	999	4	1	4	2	1	6	1	1	2	1	1	#NULL!	1	1	2	2	0	2							2	1	2	17
2	2	2	1	999	6	1	6	2	1	1	3	2	2	2	2	#NULL!	1	2	2	2	0	1							2	1	1	32
2	2	#NULL!	2	#NULL!	6	1	4	#NULL!	3	1	1	2	2	2	2	#NULL!	1	2	2	2	1	2							#NULL!	1	#NULL!	#NULL!
1	1	1	2	7	5	1	4	2	3	1	1	1	2	2	2	#NULL!	1	2	2	2	0	2							2	1	3	88
2	2	2	1	999	6	1	6	2	1	1	1	2	2	2	2	#NULL!	1	2	2	2	4	1							2	2	0	9999
2	2	2	1	999	6	1	5	2	1	1	1	2	2	2	2	#NULL!	1	2	2	2	1	1							2	1	11	331
1	1	2	4	999	6	1	6	2	1	1	3	2	2	2	2	#NULL!	1	2	2	2	0	4							2	2	0	9999
2	2	2	1	999	5	1	5	2	2	1	1	2	2	2	2	#NULL!	1	2	2	2	4	1							2	1	1	21
2	2	2	2	999	5	1	4	2	3	1	1	2	2	2	2	#NULL!	1	1	2	2	0	2							2	1	6	115
2	2	2	2	999	5	1	9	1	5	1	1	2	2	2	2	#NULL!	1	2	2	2	0	2							2	1	1	1
2	2	2	2	999	5	1	9	2	1	1	1	2	2	2	2	#NULL!	1	2	2	2	0	2							2	2	0	9999
2	2	2	5	999	6	1	3	2	1	2	1	2	2	2	1	#NULL!	1	1	2	1	0	5							2	1	1	3
1	1	1	4	6	6	1	2	2	1	2	1	2	2	2	2	#NULL!	4	2	2	2	0	4							2	2	0	9999
2	2	2	5	999	6	1	3	2	1	2	1	1	2	2	2	#NULL!	1	1	2	2	0	5							2	2	0	9999
1	1	1	4	3	6	1	3	2	1	1	3	2	2	2	2	#NULL!	1	2	2	2	0	4							2	2	0	9999
2	2	2	2	999	6	1	1	2	1	1	1	2	2	2	2	#NULL!	1	1	2	1	0	2							2	2	0	9999
2	2	#NULL!	2	#NULL!	6	1	1	#NULL!	3	1	1	2	2	2	2	#NULL!	1	1	2	2	0	2							#NULL!	2	#NULL!	#NULL!
2	2	2	1	999	5	1	3	2	1	1	3	2	2	2	2	#NULL!	1	2	2	2	0	1							2	1	6	173
1	1	#NULL!	4	#NULL!	6	1	2	#NULL!	3	1	1	2	2	2	2	#NULL!	1	2	2	2	0	4							#NULL!	1	#NULL!	#NULL!
2	2	#NULL!	2	#NULL!	6	1	2	#NULL!	3	1	1	2	2	2	2	#NULL!	1	2	2	2	6	2							#NULL!	1	#NULL!	#NULL!
2	2	2	2	999	5	1	3	2	1	1	1	2	2	2	2	#NULL!	1	2	2	2	0	2							2	1	2	12
2	2	2	2	999	5	1	3	1	3	1	1	2	2	2	1	#NULL!	1	2	2	2	4	2							2	1	7	307
1	1	1	1	7	6	1	1	2	2	1	3	2	2	2	1	#NULL!	1	2	2	2	0	1							2	1	2	88
2	2	2	2	999	6	1	3	2	3	1	1	2	2	2	2	#NULL!	4	2	2	2	0	2							2	2	0	9999
2	2	#NULL!	2	#NULL!	5	1	3	#NULL!	3	1	1	2	2	2	2	#NULL!	1	1	2	2	0	2							#NULL!	1	#NULL!	#NULL!
2	2	2	1	999	5	1	6	2	1	1	3	2	2	2	2	#NULL!	1	2	2	2	0	1							2	2	0	9999
2	2	2	1	999	6	1	4	2	1	1	1	1	2	2	2	#NULL!	1	2	2	2	#NULL!	1							2	1	1	14
2	2	2	2	999	6	1	4	2	1	1	1	2	2	2	2	#NULL!	1	2	2	2	0	2							2	1	4	80
2	2	2	1	999	6	1	6	2	1	1	1	2	2	2	2	#NULL!	1	2	2	2	0	1							2	2	0	9999
2	2	2	2	999	5	1	5	2	1	1	1	2	2	2	2	#NULL!	1	1	2	2	9	2							2	2	0	9999
2	2	2	2	999	6	1	4	2	1	1	1	2	2	2	2	#NULL!	1	2	2	2	0	2							2	1	3	46
2	2	#NULL!	2	#NULL!	5	1	5	#NULL!	3	1	1	2	2	2	2	#NULL!	1	2	2	2	0	2							#NULL!	2	1	#NULL!
2	2	2	2	999	5	1	5	2	1	1	1	2	2	2	1	#NULL!	1	2	2	2	1	2							2	2	1	9
2	2	2	1	999	5	1	8	2	1	1	1	2	2	2	2	#NULL!	1	2	2	2	0	1							2	2	0	9999
2	2	2	2	999	6	1	9	2	1	1	1	2	2	2	2	#NULL!	1	2	2	2	0	2							2	1	1	16
1	1	1	2	5	6	1	9	2	1	1	1	2	2	2	2	#NULL!	1	2	2	2	0	2							2	1	3	77
2	2	2	5	999	6	1	4	2	2	2	1	2	2	2	2	#NULL!	1	2	2	2	0	5							3	2	0	9999
1	1	1	2	5	5	1	3	2	1	1	1	2	2	2	2	#NULL!	1	1	2	1	0	2							2	1	3	28
1	1	1	7	7	5	1	1	2	2	1	1	2	2	2	1	#NULL!	1	2	2	2	0	7							2	1	2	20
2	2	2	2	999	5	1	2	2	1	1	1	1	2	2	1	#NULL!	1	2	2	2	0	2							2	2	0	9999
2	2	2	2	999	6	1	3	1	1	1	1	2	1	2	2	#NULL!	1	1	2	1	0	2							2	2	0	9999
2	2	2	2	999	6	1	3	2	1	1	3	2	2	2	2	#NULL!	1	1	2	2	0	2							2	1	2	57
2	2	#NULL!	1	#NULL!	5	1	3	#NULL!	3	1	1	2	2	2	1	#NULL!	1	1	2	1	0	1							#NULL!	1	#NULL!	#NULL!
2	2	#NULL!	2	#NULL!	6	1	3	#NULL!	3	1	1	2	2	2	2	#NULL!	1	2	2	2	0	2							#NULL!	1	#NULL!	#NULL!
1	1	1	4	3	5	1	3	2	1	1	3	2	2	2	2	#NULL!	1	2	2	2	4	4							3	1	1	8
2	2	2	1	999	6	1	3	2	5	1	1	2	2	2	2	#NULL!	1	2	2	2	0	1							2	2	0	9999
2	2	2	1	999	6	1	3	2	1	1	1	2	2	2	1	#NULL!	1	2	2	2	1	1							2	2	0	9999
2	2	2	2	999	6	1	3	1	1	1	1	1	2	2	2	#NULL!	1	1	2	2	0	2							3	1	3	75
1	1	#NULL!	2	#NULL!	6	1	3	#NULL!	3	1	1	2	2	1	1	#NULL!	1	2	2	2	2	2							#NULL!	1	#NULL!	#NULL!
2	2	1	1	3	5	1	4	2	3	1	1	1	2	2	1	#NULL!	1	1	2	2	0	1							2	1	5	113
2	2	2	2	999	5	1	5	2	1	1	1	2	2	2	2	#NULL!	1	2	2	2	1	2							2	2	0	9999
1	2	2	2	8	6	1	5	2	1	1	1	2	2	2	2	#NULL!	1	2	2	2	#NULL!	2							2	1	1	23
2	2	2	1	999	3	1	6	2	1	1	3	2	2	2	2	#NULL!	1	2	2	2	0	1							2	2	0	9999
2	2	#NULL!	2	#NULL!	5	1	5	#NULL!	3	1	1	2	2	2	2	#NULL!	1	2	2	2	0	2							#NULL!	1	1	#NULL!
2	2	2	1	999	6	1	3	2	1	2	1	2	2	2	2	#NULL!	1	2	2	2	0	1							3	2	0	9999
2	2	2	1	999	5	1	1	2	1	2	3	2	2	2	2	#NULL!	1	2	2	2	4	1							3	1	1	41
1	1	2	4	999	6	1	1	2	2	2	1	2	2	2	2	#NULL!	1	2	2	2	#NULL!	4							3	1	1	12
2	2	2	5	999	6	1	6	2	1	2	1	2	2	2	2	#NULL!	1	2	2	2	0	5							2	2	0	9999
2	2	2	1	999	6	1	4	2	3	2	1	2	2	2	2	#NULL!	1	2	2	2	0	1							3	2	0	9999
1	1	1	3	3	5	1	3	2	3	1	3	2	2	2	2	#NULL!	1	2	1	2	0	3							3	1	1	8
2	2	2	7	999	5	1	3	2	1	1	1	2	2	2	2	#NULL!	1	1	2	1	0	7							2	1	2	124
2	2	#NULL!	2	#NULL!	5	1	3	#NULL!	3	1	1	1	2	2	1	#NULL!	1	1	2	2	0	2							#NULL!	1	#NULL!	#NULL!
2	2	2	2	999	5	1	3	2	1	1	1	2	2	2	2	#NULL!	1	2	2	2	0	2							2	1	5	302
2	2	2	1	999	6	1	3	2	1	1	3	2	2	2	2	#NULL!	1	2	2	2	4	1							2	1	1	13
1	1	1	4	3	6	1	0	2	1	1	1	2	2	2	2	#NULL!	1	2	2	2	0	4							2	1	1	4
2	2	2	1	999	5	1	3	2	1	1	1	2	2	2	2	#NULL!	1	2	2	2	0	1							3	2	0	9999
2	2	2	1	999	6	1	1	1	1	6	1	2	2	2	1	#NULL!	1	1	2	1	0	1							3	2	0	9999
2	2	2	2	999	6	1	3	2	3	1	1	2	2	2	2	#NULL!	1	1	2	2	#NULL!	2							3	2	0	9999
2	2	2	1	999	5	1	3	2	1	1	1	2	2	2	2	#NULL!	1	2	2	2	4	1							2	1	1	15
1	1	1	4	3	6	1	1	2	1	1	3	1	2	2	2	#NULL!	1	1	2	2	0	4							2	1	2	26
2	2	2	7	999	6	1	3	2	3	1	1	2	2	1	1	#NULL!	1	1	2	1	0	7							2	1	1	4
2	2	2	2	999	5	1	3	1	1	1	1	2	2	2	1	#NULL!	1	2	2	1	0	2							2	2	1	6
1	1	1	4	1	6	1	3	2	1	1	3	1	2	2	1	#NULL!	1	2	2	2	0	4							2	1	2	51
1	1	1	4	3	6	1	2	2	2	1	3	2	2	2	2	#NULL!	1	2	2	2	0	4							3	1	1	50
2	2	2	2	999	6	1	1	2	1	1	1	1	2	2	1	#NULL!	1	2	2	2	0	2							2	1	3	46
1	1	#NULL!	4	#NULL!	5	1	4	#NULL!	2	1	1	1	2	2	1	#NULL!	1	2	2	2	0	4							#NULL!	1	#NULL!	#NULL!
2	2	2	1	999	6	1	4	2	1	1	3	2	2	2	2	#NULL!	1	2	2	2	0	1							3	1	1	58
2	2	2	2	999	5	1	4	2	3	1	1	2	2	2	2	#NULL!	1	2	2	2	0	2							2	1	1	16
2	2	2	2	999	6	1	6	2	1	1	3	2	2	2	1	#NULL!	1	2	2	2	0	2							2	1	13	304
1	1	1	4	3	6	1	5	2	1	1	3	1	2	2	1	#NULL!	1	2	2	2	0	4							3	1	1	14
2	2	2	1	999	5	1	6	2	1	1	3	2	2	2	2	#NULL!	1	2	2	2	3	1							2	1	3	89
2	2	2	5	999	6	1	4	2	1	1	3	2	2	2	2	#NULL!	1	2	2	2	0	5							2	1	1	5
2	2	2	1	999	6	1	7	2	1	1	1	2	2	2	2	#NULL!	4	2	2	2	0	1							2	2	0	9999
2	2	2	1	999	6	1	7	2	1	1	1	2	2	2	1	#NULL!	1	2	2	2	0	1							2	1	6	179
2	2	2	1	999	6	1	8	2	1	1	1	2	2	2	2	#NULL!	1	1	2	2	1	1							2	2	0	9999
2	2	2	1	999	6	1	7	2	1	1	1	2	2	2	2	#NULL!	1	1	2	2	0	1							2	2	0	9999
2	2	2	2	999	6	1	9	2	1	1	1	2	2	2	2	#NULL!	1	2	2	2	0	2							2	1	2	27
2	2	2	1	999	6	1	99	2	5	2	1	2	2	2	2	#NULL!	1	2	2	2	0	1							3	2	0	9999
2	2	2	5	999	6	1	3	2	1	2	3	2	2	2	2	#NULL!	1	2	2	2	0	5							3	2	0	9999
1	1	1	1	5	6	1	3	2	1	2	1	2	2	2	2	#NULL!	4	2	2	2	0	1							3	1	1	32
2	2	2	2	999	5	1	1	2	1	2	1	2	2	2	2	#NULL!	1	2	2	2	0	2							2	2	0	9999
2	2	2	1	999	6	1	3	2	1	2	1	2	2	2	2	#NULL!	1	2	2	2	0	1							3	2	0	9999
2	2	2	1	999	6	1	3	2	1	2	1	2	2	2	1	#NULL!	1	2	2	2	0	1							3	2	0	9999
1	1	1	3	3	6	1	9	2	1	2	1	2	2	2	2	#NULL!	1	2	2	2	0	3							3	2	0	9999
2	2	2	1	999	6	1	9	2	1	2	1	2	2	2	2	#NULL!	1	2	2	9	0	1							3	2	0	9999
2	2	2	2	999	6	1	2	2	1	1	1	2	2	2	1	#NULL!	1	2	2	2	0	2							3	1	3	33
2	2	2	1	999	6	1	1	2	5	1	1	2	2	2	2	#NULL!	1	2	2	2	1	1							3	2	0	9999
2	2	#NULL!	1	#NULL!	5	1	3	#NULL!	3	1	3	2	2	2	1	#NULL!	1	1	2	2	9	1							#NULL!	1	#NULL!	#NULL!
2	2	2	2	999	6	1	3	2	3	1	3	2	2	2	2	#NULL!	1	1	2	2	0	2							3	1	14	385
1	1	1	4	3	6	1	3	2	2	1	3	2	2	2	1	#NULL!	1	2	2	2	0	4							2	1	1	9
2	2	2	2	999	5	1	3	2	1	1	1	2	2	2	2	#NULL!	1	2	2	2	0	2							2	1	1	23
2	2	2	7	999	5	1	3	2	1	1	3	2	2	2	2	#NULL!	1	2	2	1	0	7							2	1	2	14
1	1	1	4	2	6	1	3	1	3	1	3	1	2	2	2	#NULL!	1	1	2	1	0	4							2	1	1	7
1	1	1	4	3	5	1	3	2	3	1	1	2	2	2	1	#NULL!	1	1	2	2	0	4							3	1	4	62
2	2	#NULL!	2	#NULL!	5	1	1	#NULL!	3	1	1	2	2	2	2	#NULL!	1	2	2	2	#NULL!	2							#NULL!	1	#NULL!	#NULL!
2	2	2	2	999	5	1	1	1	1	1	1	2	2	2	2	#NULL!	1	2	2	2	0	2							2	1	3	27
2	2	#NULL!	2	#NULL!	5	1	3	#NULL!	1	1	3	2	2	2	1	#NULL!	1	2	2	2	4	2							#NULL!	1	#NULL!	#NULL!
2	2	2	7	999	5	1	2	2	3	1	3	2	2	2	1	#NULL!	1	1	2	1	0	7							2	1	3	91
2	2	2	2	999	5	1	3	2	1	1	1	2	2	2	2	#NULL!	1	2	2	2	0	2							3	1	1	3
2	2	2	1	999	5	1	3	2	1	1	1	2	2	2	2	#NULL!	1	2	2	2	0	1							2	1	1	8
2	2	2	1	999	6	1	6	2	1	1	3	2	2	2	1	#NULL!	1	2	2	2	0	1							3	2	0	9999
1	1	1	2	3	5	1	4	2	3	6	3	2	2	2	1	#NULL!	1	1	2	1	0	2							2	1	4	135
2	2	2	1	999	6	1	5	2	1	1	1	1	2	2	2	#NULL!	1	1	2	1	1	1							3	1	2	25
2	2	2	1	999	5	1	4	2	1	1	3	2	2	2	1	#NULL!	1	2	9	2	#NULL!	1							3	1	1	4
2	2	2	2	999	5	1	4	2	1	1	1	2	2	2	2	#NULL!	1	2	2	2	2	2							2	1	1	8
2	2	2	5	999	6	1	5	2	1	1	1	1	2	2	2	#NULL!	1	2	2	2	0	5							3	2	0	9999
2	2	#NULL!	2	#NULL!	5	1	4	#NULL!	2	1	1	2	2	2	1	#NULL!	1	1	2	1	0	2							#NULL!	1	#NULL!	#NULL!
2	2	2	1	999	6	1	6	2	3	1	1	1	2	2	2	#NULL!	1	2	2	2	1	1							2	2	0	9999
2	2	2	1	999	6	1	6	2	1	1	1	2	2	2	2	#NULL!	1	2	2	2	0	1							3	2	0	9999
2	2	2	1	999	6	1	4	2	1	1	3	2	2	2	1	#NULL!	1	2	2	2	0	1							3	1	2	26
2	2	2	1	999	6	1	4	2	1	1	3	2	2	2	2	#NULL!	1	2	2	2	0	1	2	2	2	9	1		2	1	2	42
1	1	1	4	1	6	1	5	2	1	1	3	2	2	2	2	#NULL!	1	2	2	2	0	4							3	2	0	9999
2	2	2	1	999	6	1	4	2	1	1	1	2	2	2	2	#NULL!	1	2	2	2	0	1							3	2	0	9999
2	2	2	2	999	6	1	4	2	1	1	3	2	2	2	1	#NULL!	1	2	2	2	0	2							3	1	1	19
1	1	2	4	999	5	1	9	2	1	1	3	2	2	2	1	#NULL!	1	1	2	2	0	4							3	1	2	22
2	2	2	1	999	6	1	1	2	1	2	1	2	2	2	2	#NULL!	1	2	2	2	0	1							3	2	0	9999
2	2	2	1	999	6	1	1	2	1	2	1	2	2	2	2	#NULL!	1	2	2	2	0	1							3	2	0	9999
2	2	2	1	999	6	1	3	2	1	2	1	2	2	2	2	#NULL!	4	2	2	2	0	1							3	2	0	9999
2	2	2	1	999	5	1	6	2	1	2	3	2	2	2	2	#NULL!	1	2	2	2	3	1							3	1	1	39
2	2	2	2	999	5	1	3	2	1	1	1	2	2	2	1	#NULL!	1	2	2	2	3	2							3	2	0	9999
2	2	2	2	999	6	1	3	2	1	1	1	2	2	2	2	#NULL!	1	9	2	2	0	2							3	1	2	24
2	2	2	2	999	6	1	3	2	1	1	3	2	2	2	1	#NULL!	1	1	2	2	0	2							3	1	4	139
2	2	2	1	999	5	1	3	2	1	1	1	2	2	2	2	#NULL!	1	2	2	2	1	1							3	2	0	9999
1	1	1	4	3	5	1	3	2	1	1	1	2	2	2	2	#NULL!	1	1	2	2	3	4							3	1	4	52
1	1	1	4	3	5	1	3	2	1	1	1	2	2	2	1	#NULL!	1	2	2	2	0	4							3	1	2	28
2	2	2	1	999	6	1	0	2	1	5	1	1	1	2	1	#NULL!	1	2		2	0	1							3	2	0	9999
1	1	#NULL!	2	#NULL!	6	1	3	#NULL!	1	6	1	1	2	2	2	#NULL!	1	1	2	2	#NULL!	2							#NULL!	2	#NULL!	#NULL!
2	2	1	4	3	6	1	3	2	1	1	1	2	2	2	2	#NULL!	4	2	2	2	0	4							3	2	0	9999
1	1	1	1	5	6	1	3	2	2	1	1	2	2	2	2	#NULL!	1	1	2	2	3	1							3	1	15	257
2	2	2	1	999	6	1	3	2	1	1	1	1	2	2	2	#NULL!	1	2	2	2	0	1							3	1	17	418
2	2	2	1	999	5	1	3	2	1	1	1	2	2	2	2	#NULL!	1	2	2	2	0	1							3	2	0	9999
1	1	1	4	3	6	1	3	1	1	1	1	2	2	2	2	#NULL!	1	2	2	2	0	4							3	2	0	9999
2	2	2	2	999	6	1	4	2	1	1	1	2	2	2	2	#NULL!	1	2	2	2	0	2							2	2	0	9999
2	2	#NULL!	7	#NULL!	5	1	5	#NULL!	2	1	1	1	2	2	2	#NULL!	1	1	2	2	0	7	2	2	2	1	2	1	#NULL!	1	1	#NULL!
2	2	2	2	999	3	1	6	2	1	1	3	2	2	2	2	#NULL!	1	2	2	2	0	2							3	1	5	112
1	1	1	4	3	6	1	6	2	1	1	3	2	2	2	2	#NULL!	1	2	2	2	0	4							3	1	1	28
2	2	2	1	999	6	1	6	2	1	1	1	2	2	2	2	#NULL!	1	2	2	2	0	1							3	2	0	9999
2	2	#NULL!	2	#NULL!	5	1	4	#NULL!	3	1	1	2	2	2	2	#NULL!	1	1	2	1	3	2							#NULL!	1	#NULL!	#NULL!
2	2	2	2	999	5	1	4	2	3	1	1	2	2	2	2	#NULL!	1	1	2	1	0	2							3	2	0	29
1	1	1	4	3	5	1	4	2	1	1	1	2	2	2	2	#NULL!	1	2	2	2	#NULL!	4							3	1	1	32
2	2	2	2	999	6	1	4	2	1	1	3	2	2	2	2	#NULL!	1	2	2	2	3	2							3	1	1	13
1	1	1	1	7	5	1	4	2	1	1	1	2	2	2	2	#NULL!	1	1	2	2	0	1							3	1	3	32
1	1	1	7	7	5	1	4	2	2	1	1	1	2	2	1	#NULL!	1	1	2	2	0	7							3	1	3	93
2	2	2	2	999	5	1	7	2	1	1	3	2	2	2	1	#NULL!	1	2	2	2	0	2							3	2	0	9999
1	1	1	3	1	6	1	9	2	1	1	1	2	2	2	1	#NULL!	1	2	2	2	0	3							3	2	0	9999
2	2	2	1	999	6	1	9	2	1	1	1	2	2	2	1	#NULL!	1	2	2	2	1	1							3	2	0	9999
2	2	2	2	999	6	1	3	2	1	2	1	2	2	2	2	#NULL!	1	2	2	2	0	2							3	2	0	9999
2	2	1	1	3	6	1	3	2	1	2	1	1	2	2	2	#NULL!	1	2	2	2	0	1							3	2	1	11
2	2	2	2	999	6	1	1	2	1	2	1	2	2	2	#NULL!	#NULL!	4	2	2	2	0	2							3	2	0	9999
2	2	2	1	999	6	1	3	2	5	2	1	2	2	2	2	#NULL!	1	2	2	2	0	1							3	2	0	9999
2	2	2	2	999	6	1	3	2	1	2	3	2	2	2	2	#NULL!	1	1	2	2	0	2							3	2	0	9999
1	1	1	4	3	6	1	4	2	1	2	1	2	2	2	2	#NULL!	1	2	2	2	0	4							3	2	0	9999
2	2	1	2	3	6	1	3	2	1	1	1	2	2	2	2	#NULL!	1	2	2	2	0	2							3	1	1	59
2	2	2	2	999	5	1	3	2	1	1	1	2	2	2	2	#NULL!	1	2	2	2	0	2							3	1	7	266
1	1	1	4	3	6	1	1	2	3	1	3	2	2	2	1	#NULL!	1	2	2	2	0	4							3	1	1	13
1	1	1	2	7	6	1	3	2	2	1	1	1	2	2	2	#NULL!	1	2	2	2	0	2							3	2	0	9999
1	1	1	4	3	5	1	3	2	1	1	3	2	2	2	2	#NULL!	1	2	2	2	0	4							3	1	1	14
2	2	2	2	999	5	1	3	2	1	1	1	2	2	2	2	#NULL!	1	2	2	2	0	2							3	2	0	9999
2	2	1	1	7	6	1	3	2	1	1	1	2	2	1	1	#NULL!	1	2	2	2	#NULL!	1							3	1	5	155
1	1	1	4	3	6	1	3	2	1	1	1	2	2	2	2	#NULL!	1	2	2	2	0	4							3	1	2	32
1	1	#NULL!	4	#NULL!	5	1	3	#NULL!	3	1	1	2	2	2	#NULL!	#NULL!	1	2	2	2	0	4							#NULL!	1	#NULL!	#NULL!
2	2	2	1	999	6	1	1	2	1	1	1	2	2	2	2	#NULL!	1	2	2	2	0	1							3	1	1	39
2	2	#NULL!	1	#NULL!	6	1	1	#NULL!	3	1	1	2	2	1	1	#NULL!	1	2	2	2	0	1							#NULL!	1	#NULL!	#NULL!
2	2	2	2	999	6	1	3	2	2	1	1	1	2	2	2	#NULL!	1	2	2	2	0	2							3	1	2	20
2	2	2	2	999	6	1	1	1	3	1	1	2	2	2	2	#NULL!	1	1	2	2	0	2							3	1	1	12
2	2	2	1	999	6	1	1	2	1	1	1	2	2	2	2	#NULL!	1	1	2	2	2	1							3	1	1	82
2	2	2	1	999	6	1	3	2	1	1	3	1	2	2	2	#NULL!	1	2	2	2	0	1							3	2	0	9999
1	1	1	4	3	6	1	3	2	1	1	1	2	2	2	2	#NULL!	1	2	2	2	0	4							3	1	1	10
2	2	1	2	3	6	1	1	2	3	1	1	2	2	2	2	#NULL!	1	1	2	2	0	2							3	2	2	64
2	2	2	1	999	2	1	1	2	2	1	1	2	2	2	2	#NULL!	1	2	2	2	0	1							3	2	0	9999
2	2	#NULL!	2	#NULL!	6	1	3	#NULL!	1	1	3	2	2	2	1	#NULL!	1	2	2	2	0	2							#NULL!	2	#NULL!	#NULL!
1	1	1	4	3	6	1	3	1	3	1	3	1	2	2	1	#NULL!	1	2	2	2	0	4							3	1	1	23
2	2	2	1	999	5	1	3	2	3	1	1	2	2	2	2	#NULL!	1	1	2	1	4	1							3	2	0	9999
2	2	2	1	999	6	1	3	2	1	1	1	2	2	2	1	#NULL!	1	2	2	1	0	1							3	1	9	348
2	2	2	2	999	6	1	6	2	1	1	1	2	2	2	2	#NULL!	1	2	2	2	0	2							3	2	0	9999
2	2	#NULL!	2	#NULL!	5	1	4	#NULL!	3	1	1	1	2	2	1	#NULL!	1	2	2	2	0	2							#NULL!	2	#NULL!	#NULL!
2	2	2	1	999	6	1	6	2	1	1	3	2	2	2	2	#NULL!	1	2	2	2	0	1							3	2	0	9999
2	2	2	2	999	6	1	5	2	3	1	3	2	2	2	2	#NULL!	1	1	2	2	0	2							3	1	3	66
2	2	2	2	999	6	1	6	2	1	1	1	2	2	2	2	#NULL!	1	2	2	2	0	2							3	2	0	9999
2	2	2	1	999	5	1	4	2	1	1	3	2	2	2	2	#NULL!	1	2	2	2	0	1							3	2	0	9999
2	2	2	2	999	6	1	4	2	1	1	3	2	2	2	2	#NULL!	1	2	2	2	2	2							3	1	4	89
1	1	1	2	5	5	1	5	2	3	1	1	2	2	2	1	#NULL!	1	2	2	2	0	2							3	1	4	118
2	2	2	1	999	5	1	6	2	1	1	3	2	2	2	2	#NULL!	1	2	2	2	1	1							3	1	1	59
2	2	2	1	999	6	1	6	2	1	1	1	2	2	2	2	#NULL!	1	2	2	2	2	1							3	2	0	9999
2	2	2	1	999	6	1	9	2	1	1	1	2	2	2	2	#NULL!	1	2	2	2	0	1							3	2	0	9999
2	2	2	2	999	6	1	9	2	3	1	1	2	2	2	1	#NULL!	1	2	2	2	0	2							3	1	2	25
1	1	#NULL!	2	#NULL!	6	1	3	#NULL!	2	2	1	2	2	2	2	#NULL!	1	1	2	2	0	2							#NULL!	1	#NULL!	#NULL!
1	1	2	4	999	5	1	3	2	5	2	1	2	2	2	2	#NULL!	1	2	2	2	0	4							3	2	0	9999
2	2	2	1	999	6	1	3	2	2	2	1	2	2	2	2	#NULL!	1	2	2	2	0	1							3	1	2	15
1	1	2	4	999	6	1	1	2	2	2	1	2	2	2	2	#NULL!	1	2	2	2	0	4							3	1	1	28
2	2	2	7	999	5	1	1	2	2	2	3	2	2	2	2	#NULL!	1	2	2	2	0	7							3	1	2	20
1	1	2	4	999	6	1	9	2	1	2	1	2	2	2	2	#NULL!	1	1	2	1	0	4							3	1	1	12
2	2	2	1	999	5	1	3	2	1	1	3	2	2	2	1	#NULL!	1	2	2	2	0	1							3	1	7	133
1	1	1	4	1	6	1	0	2	2	1	1	2	2	2	2	#NULL!	1	2	2	2	0	4							3	1	4	32
2	2	2	1	999	6	1	3	2	1	1	1	2	2	2	2	#NULL!	1	2	2	2	0	1							3	2	0	9999
2	2	2	1	999	5	1	3	2	1	1	1	2	2	2	2	#NULL!	1	2	2	2	0	1							3	2	0	9999
1	1	1	2	5	5	1	3	1	1	1	1	2	2	2	2	#NULL!	1	2	2	2	0	2							3	1	1	14
1	1	2	4	999	6	1	3	2	1	1	1	2	2	2	1	#NULL!	1	2	2	2	0	4							3	2	0	9999
2	2	1	1	1	6	1	3	2	2	1	3	1	2	2	2	#NULL!	1	2	2	2	0	1							3	1	5	260
2	2	2	1	999	6	1	3	2	1	1	1	2	2	2	2	#NULL!	1	2	2	2	0	1							3	2	0	9999
2	2	2	2	999	5	1	3	2	1	1	3	2	2	2	2	#NULL!	1	2	2	2	0	2							3	2	0	9999
2	2	1	2	1	6	1	0	2	2	1	1	2	2	2	2	#NULL!	1	2	2	2	0	2							3	1	2	25
2	2	2	1	999	6	1	3	2	1	1	1	1	2	2	2	#NULL!	1	2	2	2	0	1							3	1	3	90
2	2	2	1	999	6	1	3	2	3	1	1	2	2	2	2	#NULL!	1	2	2	2	0	1							3	2	0	9999
2	2	#NULL!	1	#NULL!	5	1	3	#NULL!	2	1	1	2	2	2	2	#NULL!	1	2	2	2	0	1							#NULL!	1	#NULL!	#NULL!
1	1	1	4	1	5	1	3	2	1	1	1	2	2	2	2	#NULL!	1	2	2	2	0	4							3	1	2	52
1	1	#NULL!	4	#NULL!	6	1	3	#NULL!	3	1	3	2	2	2	1	#NULL!	1	2	2	2	0	4							#NULL!	1	#NULL!	#NULL!
2	2	2	1	999	6	1	2	2	1	1	3	2	2	2	1	#NULL!	1	2	2	2	0	1							3	1	10	366
2	2	2	5	999	6	1	3	2	1	1	1	1	2	2	2	#NULL!	1	2	2	2	2	5							3	1	1	5
2	2	2	1	999	5	1	2	2	1	1	1	2	2	2	2	#NULL!	1	2	2	2	0	1							3	1	1	13
2	2	2	2	999	6	1	6	2	1	1	1	2	2	2	1	#NULL!	1	2	2	2	0	2							3	2	0	9999
1	1	1	1	5	5	1	4	2	1	1	3	2	2	2	2	#NULL!	1	2	2	2	0	1							3	1	9	116
2	2	2	1	999	6	1	4	2	1	1	1	1	2	2	1	#NULL!	1	2	2	2	1	1							3	1	1	21
2	2	2	1	999	5	1	4	2	1	1	3	2	2	2	2	#NULL!	1	2	2	2	#NULL!	1							3	1	1	6
1	1	#NULL!	4	#NULL!	5	1	5	#NULL!	3	1	3	2	2	2	1	#NULL!	1	2	2	2	0	4							#NULL!	1	#NULL!	#NULL!
2	2	1	2	3	5	1	5	2	1	1	1	1	2	2	2	#NULL!	1	2	2	1	0	2							3	1	6	98
2	2	2	2	999	5	1	5	2	1	1	3	2	2	2	2	#NULL!	1	2	2	2	0	2							3	1	1	35
2	2	#NULL!	8	#NULL!	6	1	4	#NULL!	2	1	3	1	2	2	1	#NULL!	1	1	2	1	0	8							#NULL!	1	#NULL!	#NULL!
2	2	2	1	999	5	1	8	2	1	1	1	2	2	2	2	#NULL!	1	2	2	2	0	1							3	2	0	9999
1	1	1	4	3	6	1	9	2	2	1	3	1	2	2	1	#NULL!	1	2	2	2	0	4							3	2	0	9999
2	2	#NULL!	1	#NULL!	5	1	9	#NULL!	3	1	1	2	2	2	2	#NULL!	1	2	2	2	0	1							#NULL!	1	#NULL!	#NULL!
2	2	2	1	999	6	1	3	2	2	2	1	2	2	2	2	#NULL!	1	2	2	2	0	1							3	1	2	34
2	2	2	1	999	6	1	1	2	1	2	3	2	2	2	2	#NULL!	1	2	2	2	0	1							3	1	2	37
1	1	1	4	3	6	1	3	2	2	2	1	2	2	2	2	#NULL!	1	2	2	2	0	4							3	2	0	9999
2	2	2	5	999	6	1	3	2	1	2	3	2	2	2	2	#NULL!	1	2	2	9	0	5							3	2	0	9999
2	2	2	5	999	6	1	3	2	1	2	1	2	2	2	2	#NULL!	1	2	2	2	0	5							3	2	0	9999
2	2	2	2	999	6	1	1	2	1	2	1	2	2	2	2	#NULL!	1	2	2	2	0	2							3	2	2	44
2	2	2	1	999	6	1	1	2	1	2	1	1	2	2	1	#NULL!	1	2	2	2	0	1							3	1	1	35
2	2	2	2	999	6	1	3	2	1	2	1	2	2	2	1	#NULL!	1	1	2	1	0	2							3	2	0	9999
2	2	2	7	999	6	1	4	2	3	2	1	2	2	2	2	#NULL!	1	1	2	1	0	7							3	2	0	9999
2	2	2	1	999	6	1	9	2	1	2	3	1	2	2	2	#NULL!	1	2	2	1	0	1							3	1	4	105
1	1	2	4	999	6	1	9	2	1	2	1	2	2	2	2	#NULL!	1	1	2	2	0	4							3	1	1	10
1	2	2	1	8	6	1	3	2	2	1	1	2	1	2	2	#NULL!	1	2	2	2	3	1							3	2	0	9999
2	2	#NULL!	2	#NULL!	5	1	3	#NULL!	3	1	1	2	2	2	2	#NULL!	1	2	2	2	0	2							#NULL!	2	#NULL!	#NULL!
2	2	#NULL!	2	#NULL!	5	1	3	#NULL!	3	1	1	1	2	2	1	#NULL!	1	2	2	2	0	2							#NULL!	1	1	#NULL!
2	2	2	2	999	5	1	3	2	1	1	1	1	2	2	1	#NULL!	1	2	2	2	0	2							3	2	0	28
2	2	1	1	3	5	1	2	2	2	1	1	2	2	2	2	#NULL!	1	2	2	2	0	1							3	1	3	504
2	2	2	7	999	6	1	1	2	5	1	1	1	2	2	1	#NULL!	1	2	2	1	0	7							3	1	2	12
2	2	2	2	999	6	1	1	2	3	1	3	1	2	2	2	#NULL!	1	1	2	2	0	2							3	2	0	9999
2	2	2	2	999	5	1	3	2	2	1	1	2	2	2	1	#NULL!	1	2	2	2	0	2							3	1	8	124
2	2	2	1	999	5	1	3	2	1	1	3	2	2	2	1	#NULL!	1	2	2	2	5	1							3	2	0	9999
2	2	2	2	999	6	1	3	2	1	1	3	2	2	2	2	#NULL!	1	2	2	2	0	2							3	1	2	53
1	1	1	4	1	6	1	3	2	1	1	3	2	2	2	2	#NULL!	1	2	2	2	0	4							3	1	1	23
2	2	2	1	999	5	1	3	1	3	1	1	1	2	2	1	#NULL!	1	1	2	1	0	1							3	2	0	9999
2	2	#NULL!	7	#NULL!	6	1	3	#NULL!	3	1	1	2	2	2	1	#NULL!	1	1	2	1	0	7							#NULL!	1	#NULL!	#NULL!
1	1	#NULL!	4	#NULL!	6	1	3	#NULL!	2	1	3	1	2	2	2	#NULL!	1	2	2	2	0	4							#NULL!	1	#NULL!	#NULL!
2	2	1	1	3	6	1	2	2	3	1	1	2	2	2	2	#NULL!	1	2	2	2	1	1							3	1	2	51
1	1	1	4	3	6	1	3	2	1	1	1	1	2	2	2	#NULL!	1	2	2	2	0	4							3	1	2	15
1	1	1	4	1	6	1	3	2	1	1	1	1	2	2	2	#NULL!	1	2	2	2	2	4							3	1	1	15
1	1	1	4	3	5	1	3	1	3	1	1	1	2	2	2	#NULL!	1	2	2	2	0	4							3	1	4	36
2	2	2	2	999	6	1	3	2	3	1	1	1	2	2	1	#NULL!	1	2	2	2	0	2							3	2	4	65
2	2	#NULL!	2	#NULL!	6	1	1	#NULL!	3	1	1	2	2	2	2	#NULL!	1	1	2	2	0	2							#NULL!	1	#NULL!	#NULL!
1	1	1	4	1	6	1	3	2	2	1	1	2	2	2	2	#NULL!	1	2	2	2	2	4							3	1	2	147
2	2	2	2	999	6	1	1	2	1	1	3	1	2	2	2	#NULL!	1	1	2	2	0	2							3	2	0	9999
1	1	1	4	3	6	1	1	2	2	1	1	2	2	2	1	#NULL!	1	2	2	2	0	4							3	1	1	16
2	2	2	2	999	6	1	2	2	1	1	3	1	2	2	1	#NULL!	1	2	2	2	0	2							3	1	2	26
2	2	2	1	999	6	1	2	2	1	1	1	2	2	1	1	#NULL!	2	1	2	1	0	1							3	1	2	51
2	2	#NULL!	2	#NULL!	6	1	3	#NULL!	5	1	1	1	2	2	2	#NULL!	1	2	2	2	0	2							#NULL!	2	#NULL!	#NULL!
2	2	2	5	999	5	1	3	2	1	1	3	2	2	2	2	#NULL!	1	2	2	2	0	5							3	1	5	132
2	2	2	2	999	5	1	3	2	1	1	1	2	2	2	1	#NULL!	1	1	2	1	0	2							3	1	5	88
1	1	1	4	1	6	1	3	2	1	1	3	2	2	2	2	#NULL!	1	2	2	2	0	4							3	1	6	207
2	2	2	1	999	6	1	3	2	3	1	1	2	2	2	1	#NULL!	1	2	1	2	1	1							3	2	0	9999
2	2	2	1	999	6	1	2	2	1	1	1	1	2	2	1	#NULL!	1	2	2	2	0	1							3	1	7	255
2	2	2	1	999	6	1	4	2	1	1	1	1	2	2	1	#NULL!	1	2	2	2	0	1							3	2	0	9999
2	2	2	2	999	5	1	5	2	3	1	1	2	2	2	2	#NULL!	1	2	2	2	#NULL!	2							3	2	0	291
2	2	2	2	999	5	1	4	2	1	1	1	2	2	2	2	#NULL!	1	2	2	2	0	2							3	1	1	5
1	1	1	4	3	6	1	6	2	1	1	1	2	1	2	1	#NULL!	1	2	2	2	0	4							3	1	4	36
1	1	#NULL!	1	#NULL!	6	1	5	#NULL!	3	1	1	2	2	2	2	#NULL!	1	2	2	2	0	1							#NULL!	1	#NULL!	#NULL!
2	2	2	2	999	6	1	4	2	5	1	1	2	2	2	2	#NULL!	1	1	2	1	0	2							3	2	0	9999
2	2	2	2	999	5	1	5	2	1	1	1	2	2	2	2	#NULL!	1	2	2	2	3	2							3	2	0	9999
2	2	2	2	999	5	1	4	2	1	1	1	2	2	2	2	#NULL!	1	2	2	2	#NULL!	2							3	1	1	8
2	2	2	1	999	5	1	4	2	1	1	1	2	2	2	2	#NULL!	1	2	2	2	0	1							3	1	8	80
2	2	2	1	999	6	1	6	2	1	1	1	2	2	2	2	#NULL!	1	2	2	2	1	1							3	1	1	6
2	2	2	1	999	6	1	4	2	1	1	3	1	2	2	1	#NULL!	1	2	2	2	0	1							3	1	2	6
2	2	2	1	999	6	1	6	2	1	1	3	2	2	2	2	#NULL!	1	2	2	2	0	1							3	2	0	9999
2	2	1	2	5	6	1	4	2	1	1	1	2	2	2	2	#NULL!	1	2	2	2	0	2							3	1	5	55
2	2	#NULL!	2	#NULL!	6	1	4	#NULL!	3	1	3	1	2	2	1	#NULL!	1	2	2	2	0	2							#NULL!	2	#NULL!	#NULL!
2	2	#NULL!	2	#NULL!	5	1	5	#NULL!	2	1	1	2	2	2	2	#NULL!	1	2	2	2	1	2							#NULL!	2	#NULL!	#NULL!
2	2	2	2	999	6	1	8	2	3	1	1	2	2	2	1	#NULL!	1	1	2	2	0	2							3	1	1	5
2	2	1	2	3	6	1	9	2	1	1	1	2	2	2	1	#NULL!	1	2	2	2	0	2							3	1	4	38
2	2	2	1	999	6	1	99	2	2	2	1	1	2	2	2	#NULL!	1	2	2	2	1	1							3	1	1	19
2	2	2	1	999	6	1	3	2	5	2	1	2	2	2	2	#NULL!	4	2	2	2	0	1							3	2	0	9999
2	2	2	2	999	6	1	9	2	2	2	1	2	2	2	2	#NULL!	1	2	2	9	#NULL!	2							3	1	2	22
1	1	1	4	3	6	1	0	2	1	1	1	1	2	2	1	#NULL!	1	2	2	2	0	4							3	1	2	39
2	2	#NULL!	2	#NULL!	5	1	3	#NULL!	3	1	1	2	2	2	2	#NULL!	1	2	2	2	0	2							#NULL!	1	#NULL!	#NULL!
2	2	2	2	999	6	1	3	1	1	1	1	1	2	2	2	#NULL!	1	1	2	2	0	2							3	2	0	9999
2	2	2	2	999	6	1	3	2	3	1	1	2	2	2	2	#NULL!	1	2	2	2	0	2							3	2	0	9999
2	2	#NULL!	1	#NULL!	5	1	1	#NULL!	2	1	1	2	2	2	2	#NULL!	1	9	2	2	0	1							#NULL!	1	#NULL!	#NULL!
1	1	1	2	7	5	1	3	2	1	1	3	1	2	2	1	#NULL!	1	2	2	2	#NULL!	2							3	1	3	56
1	1	1	1	5	6	1	3	1	3	1	1	1	2	2	1	#NULL!	1	1	2	1	0	1							3	1	4	238
2	2	2	1	999	6	1	2	2	1	1	3	2	2	2	2	#NULL!	1	2	2	2	2	1							3	1	1	32
2	2	2	2	999	6	1	3	2	1	1	1	2	2	2	2	#NULL!	1	2	2	2	0	2							3	1	4	104
1	1	#NULL!	2	#NULL!	6	1	3	#NULL!	3	1	1	2	2	2	2	#NULL!	1	2	2	2	0	2							#NULL!	1	#NULL!	#NULL!
2	2	1	2	5	6	1	3	2	1	1	1	2	2	2	2	#NULL!	1	2	2	2	0	2							3	1	4	24
2	2	2	1	999	6	1	1	1	3	1	1	2	2	2	1	#NULL!	1	2	2	2	0	1							3	1	5	31
2	2	2	1	999	6	1	1	2	1	1	1	1	2	2	2	#NULL!	1	2	2	2	0	1							3	1	2	27
2	2	#NULL!	2	#NULL!	6	1	3	#NULL!	3	1	1	1	2	2	2	#NULL!	1	2	2	2	0	2							#NULL!	2	#NULL!	#NULL!
1	1	1	4	3	6	1	3	2	1	1	1	2	2	2	2	#NULL!	1	2	2	2	0	4							3	1	1	6
2	2	#NULL!	7	#NULL!	5	1	3	#NULL!	2	1	3	2	2	2	2	#NULL!	1	2	2	1	#NULL!	7							#NULL!	1	#NULL!	#NULL!
1	1	1	4	3	5	1	2	2	1	1	3	2	2	2	2	#NULL!	1	2	2	2	0	4							3	1	2	14
1	1	1	4	3	6	1	3	2	1	1	1	2	2	2	2	#NULL!	1	2	2	2	0	4							3	1	2	51
1	1	#NULL!	2	#NULL!	6	1	3	#NULL!	3	1	1	2	2	2	2	#NULL!	1	2	2	2	3	2							#NULL!	1	#NULL!	#NULL!
2	2	#NULL!	2	#NULL!	6	1	3	#NULL!	3	6	1	1	2	2	1	#NULL!	1	1	2	1	0	2							#NULL!	1	#NULL!	#NULL!
2	2	1	2	3	6	1	1	2	3	1	3	2	2	2	1	#NULL!	1	1	2	2	0	2							3	1	19	119
2	2	2	1	999	3	1	3	2	2	1	1	2	2	2	2	#NULL!	1	2	2	2	0	1							3	1	8	426
1	1	1	4	3	6	1	4	2	1	1	3	1	2	2	1	#NULL!	1	1	2	1	0	4							3	1	2	43
2	2	2	1	999	6	1	5	2	1	1	1	2	2	2	1	#NULL!	1	1	2	2	0	1							3	2	0	9999
2	2	#NULL!	2	#NULL!	5	1	4	#NULL!	3	1	3	2	2	2	2	#NULL!	1	2	2	2	0	2							#NULL!	1	#NULL!	#NULL!
2	2	#NULL!	7	#NULL!	5	1	4	#NULL!	3	1	3	2	2	2	2	#NULL!	1	1	2	1	0	7							#NULL!	1	#NULL!	#NULL!
2	2	2	7	999	6	1	5	2	1	1	1	2	2	2	2	#NULL!	1	2	2	2	0	7							3	1	1	14
2	2	2	1	999	6	1	6	2	5	1	3	1	2	2	2	#NULL!	1	2	2	2	0	1							3	2	0	9999
2	2	2	1	999	2	1	4	2	1	1	3	2	2	2	1	#NULL!	1	2	2	2	2	1							3	1	3	77
2	2	2	2	999	5	1	4	2	1	1	1	2	2	2	2	#NULL!	1	2	2	2	0	2							3	2	2	87
2	2	2	5	999	6	1	6	2	1	1	3	2	2	2	2	#NULL!	1	2	2	2	0	5							3	2	0	9999
2	2	2	1	999	5	1	5	2	1	1	1	2	2	2	2	#NULL!	1	2	2	2	0	1							3	1	1	9
2	2	2	1	999	6	1	6	2	1	1	1	2	2	2	2	#NULL!	1	2	2	2	0	1							3	2	0	9999
2	2	2	1	999	5	1	5	2	1	1	1	2	2	2	2	#NULL!	1	2	2	2	0	1							3	2	0	9999
1	1	1	4	1	5	1	6	2	1	1	1	2	2	2	1	#NULL!	1	2	2	2	0	4							3	2	0	9999
2	2	2	1	999	6	1	4	2	1	1	3	2	2	2	2	#NULL!	1	2	2	2	1	1							3	1	2	66
2	2	2	1	999	6	1	4	2	1	1	3	2	2	2	2	#NULL!	1	2	2	2	0	1							3	1	1	6
2	2	2	1	999	6	1	7	2	1	1	1	2	2	2	2	#NULL!	1	2	2	2	0	1							3	2	0	9999
1	1	1	4	3	5	1	9	2	1	1	1	1	2	2	1	#NULL!	1	2	2	2	0	4							3	1	1	1
1	1	1	4	1	6	1	9	2	1	1	1	2	2	2	2	#NULL!	4	2	2	2	0	4							3	1	1	5
2	2	2	1	999	6	1	6	2	1	9	1	2	2	2	2	#NULL!	1	2	2	2	0	1							3	2	0	9999
2	2	2	1	999	6	1	3	2	1	2	1	2	1	1	2	#NULL!	1	2	2	2	0	1							3	2	0	9999
2	2	2	2	999	6	1	0	2	5	2	1	2	2	2	2	#NULL!	1	2	2	2	0	2							3	2	0	9999
2	2	1	5	3	6	1	3	2	1	2	1	2	2	2	2	#NULL!	1	2	2	2	0	5							3	1	6	20
2	2	#NULL!	1	#NULL!	6	1	1	#NULL!	3	2	1	2	2	2	2	#NULL!	1	2	2	1	0	1							#NULL!	1	#NULL!	#NULL!
2	2	2	1	999	6	1	3	2	1	2	3	2	2	2	2	#NULL!	1	2	2	2	3	1							3	1	2	15
2	2	2	2	999	6	1	3	2	2	2	1	2	2	2	2	#NULL!	1	2	2	2	0	2							3	2	1	12
2	2	2	2	999	6	1	4	2	3	2	1	2	2	2	1	#NULL!	1	2	2	2	0	2							3	1	4	30
2	2	2	5	999	6	1	6	2	1	2	1	2	2	2	2	#NULL!	1	2	2	2	0	5							3	1	1	7
2	2	2	1	999	5	1	7	2	1	2	1	2	2	2	2	#NULL!	1	2	2	2	0	1							3	2	0	9999
1	1	1	4	1	5	1	99	2	1	1	3	2	2	2	2	#NULL!	1	2	2	2	0	4							3	1	1	26
1	1	1	1	3	5	1	1	2	1	1	3	2	2	2	2	#NULL!	1	2	2	2	2	1							3	1	1	23
2	2	2	1	999	6	1	2	2	2	1	1	2	2	2	2	#NULL!	1	2	2	2	1	1							3	2	0	9999
2	2	2	2	999	6	1	3	2	1	1	1	1	2	2	1	#NULL!	1	2	2	2	0	2							3	2	3	12
2	2	2	2	999	6	1	1	2	1	1	1	1	2	2	2	#NULL!	4	2	2	2	0	2							3	2	0	9999
2	2	2	1	999	6	1	1	2	3	1	1	2	2	2	1	#NULL!	1	2	2	2	0	1							3	1	3	39
2	2	2	1	999	6	1	3	2	1	1	1	2	2	2	1	#NULL!	1	1	2	1	4	1							3	2	0	9999
1	1	1	4	3	6	1	1	1	1	1	3	1	2	2	1	#NULL!	1	2	2	2	0	4							3	1	2	150
2	2	2	2	999	5	1	2	2	2	1	1	2	2	2	1	#NULL!	1	1	2	1	0	2							3	1	1	38
2	2	2	2	999	5	1	3	2	3	1	3	2	2	2	2	#NULL!	1	2	2	2	0	2							3	1	7	180
1	1	1	1	5	6	1	2	2	3	1	1	1	2	2	1	#NULL!	1	2	2	1	0	1							3	1	9	261
2	2	#NULL!	2	#NULL!	5	1	3	#NULL!	1	1	1	2	2	2	2	#NULL!	1	2	2	2	0	2							#NULL!	1	#NULL!	#NULL!
2	2	2	2	999	6	1	3	2	3	1	1	2	2	2	2	#NULL!	1	2	2	2	0	2							3	2	0	9999
2	2	2	1	999	6	1	3	2	3	1	1	1	2	2	2	#NULL!	1	2	2	2	0	1							3	2	0	9999
1	1	#NULL!	4	#NULL!	6	1	3	#NULL!	2	1	3	2	2	1	1	#NULL!	1	2	2	2	0	4							#NULL!	1	#NULL!	#NULL!
2	2	2	1	999	5	1	3	2	2	1	1	1	2	2	2	#NULL!	1	1	2	2	0	1							3	2	0	9999
2	2	2	2	999	6	1	1	2	1	1	1	2	2	2	2	#NULL!	1	2	2	2	1	2							3	2	0	9999
2	2	#NULL!	2	#NULL!	6	1	3	#NULL!	3	1	1	1	2	2	2	#NULL!	1	1	2	2	2	2							#NULL!	2	#NULL!	#NULL!
2	2	#NULL!	2	#NULL!	6	1	3	#NULL!	3	1	1	1	2	2	1	#NULL!	1	1	2	2	4	2							#NULL!	1	#NULL!	#NULL!
2	2	2	1	999	5	1	1	2	1	1	1	2	2	2	2	#NULL!	1	2	2	2	3	1							3	2	0	9999
2	2	#NULL!	2	#NULL!	6	1	1	#NULL!	3	6	3	2	2	2	2	#NULL!	1	2	2	2	0	2							#NULL!	1	#NULL!	#NULL!
2	2	2	2	999	6	1	3	2	3	1	1	1	2	1	2	#NULL!	1	1	2	2	#NULL!	2							3	1	5	127
2	2	#NULL!	2	#NULL!	5	1	3	#NULL!	5	1	1	1	2	2	1	#NULL!	1	1	2	1	0	2							#NULL!	1	#NULL!	#NULL!
2	2	2	2	999	5	1	3	2	1	1	1	1	2	2	1	#NULL!	1	2	2	1	0	2							3	1	6	207
1	1	1	4	1	6	1	3	2	1	1	3	1	2	2	1	#NULL!	1	2	2	2	0	4							3	1	2	10
2	2	2	2	999	6	1	1	2	3	1	3	2	2	2	1	#NULL!	1	2	2	1	0	2							3	1	4	56
2	2	1	2	3	6	1	0	2	1	1	3	2	2	2	2	#NULL!	1	2	2	2	0	2							3	1	2	22
2	2	2	2	999	6	1	3	2	1	1	1	2	2	1	1	#NULL!	1	2	2	2	0	2							3	1	1	36
1	2	2	4	4	6	1	3	2	2	1	1	2	2	2	2	#NULL!	1	2	2	2	1	4							3	1	1	31
2	2	1	2	3	5	1	1	2	1	1	1	2	2	2	1	#NULL!	1	1	2	2	0	2							3	1	2	10
2	2	2	2	999	6	1	3	2	1	1	1	2	2	2	2	#NULL!	1	2	2	2	0	2							3	1	3	39
2	2	2	2	999	5	1	4	2	1	1	1	2	2	2	1	#NULL!	1	2	2	2	0	2							3	2	0	45
2	2	2	1	999	6	1	5	2	1	1	1	2	2	2	2	#NULL!	1	2	2	2	0	1							3	2	0	9999
1	1	1	2	5	6	1	4	2	2	1	3	1	2	2	1	#NULL!	1	1	2	2	0	2							3	1	2	90
1	1	1	3	6	6	1	6	2	1	1	1	1	2	2	2	#NULL!	2	2	2	2	7	3							3	1	1	4
1	1	1	4	3	6	1	6	2	1	1	3	1	2	2	2	#NULL!	1	2	2	2	0	4							3	1	3	75
2	2	2	5	999	6	1	6	2	1	1	3	2	2	2	1	#NULL!	1	2	2	2	0	5							3	1	6	91
1	1	1	4	3	6	1	6	2	1	1	3	2	2	2	1	#NULL!	1	2	2	2	0	4							3	2	0	9999
1	1	1	3	3	6	1	5	2	1	1	3	2	2	2	2	#NULL!	1	2	2	2	0	3							3	1	2	33
2	2	#NULL!	1	#NULL!	5	1	4	#NULL!	3	1	1	2	2	2	2	#NULL!	1	2	2	2	1	1							#NULL!	1	#NULL!	#NULL!
2	2	2	8	999	6	1	6	2	1	1	1	2	2	2	1	#NULL!	1	2	2	2	0	8							3	1	1	46
2	2	2	1	999	6	1	4	2	1	1	3	1	2	2	1	#NULL!	1	2	2	2	0	1							3	1	2	29
1	2	2	4	4	6	1	9	2	1	1	3	2	2	2	2	#NULL!	1	2	2	2	0	4							3	1	1	14
1	1	1	4	3	6	1	9	2	1	1	1	2	2	2	1	#NULL!	1	2	2	2	0	4							3	1	2	91
1	1	#NULL!	4	#NULL!	5	1	9	#NULL!	3	1	1	2	2	2	1	#NULL!	1	2	2	2	0	4							#NULL!	1	#NULL!	#NULL!
1	1	1	4	3	6	1	2	2	3	2	3	2	2	2	1	#NULL!	1	2	2	2	0	4							3	1	1	15
1	1	#NULL!	4	#NULL!	6	1	3	#NULL!	1	2	3	2	2	2	1	#NULL!	1	1	2	2	0	4							#NULL!	1	#NULL!	#NULL!
2	2	2	5	999	5	1	4	2	5	2	1	2	2	2	2	#NULL!	1	1	2	1	0	5							3	2	0	9999
2	2	2	1	999	6	1	4	2	1	2	1	2	2	2	2	#NULL!	1	2	2	2	0	1							3	1	2	23
2	2	2	2	999	6	1	99	2	1	1	1	1	2	2	2	#NULL!	1	2	2	1	0	2							3	2	4	74
2	2	2	1	999	6	1	99	2	5	1	1	2	2	2	2	#NULL!	1	1	2	1	3	1							3	2	0	9999
1	1	1	2	7	6	1	3	2	1	1	1	2	2	2	2	#NULL!	1	2	2	1	0	2							3	1	6	56
2	2	2	2	999	6	1	3	2	1	1	1	2	2	2	1	#NULL!	1	2	2	2	1	2							3	2	0	9999
2	2	#NULL!	2	#NULL!	6	1	3	#NULL!	3	1	1	2	2	2	1	#NULL!	1	1	2	2	#NULL!	2							#NULL!	1	#NULL!	#NULL!
2	2	2	1	999	6	1	1	2	1	1	1	2	2	2	1	#NULL!	1	1	2	2	2	1							3	2	0	9999
2	2	2	5	999	5	1	3	2	5	1	1	2	2	2	2	#NULL!	1	1	2	1	0	5							3	2	0	2
1	1	1	1	7	6	1	3	2	3	1	1	2	2	2	1	#NULL!	1	2	2	2	0	1							3	1	4	71
2	2	2	1	999	6	1	3	2	2	1	1	2	2	2	1	#NULL!	1	2	2	2	0	1							3	1	5	75
1	1	#NULL!	4	#NULL!	5	1	3	#NULL!	2	1	1	2	2	2	2	#NULL!	1	2	2	2	0	4							#NULL!	2	#NULL!	#NULL!
2	2	2	2	999	6	1	1	2	1	1	1	2	2	2	2	#NULL!	1	2	2	2	0	2							3	1	8	65
2	2	2	1	999	6	1	3	2	1	1	1	2	2	2	1	#NULL!	1	2	2	2	1	1							3	2	0	9999
1	1	1	4	3	6	1	3	2	1	1	3	2	2	2	1	#NULL!	1	2	2	2	0	4							3	1	1	27
2	2	2	5	999	6	1	3	2	1	1	1	1	2	2	2	#NULL!	1	1	2	1	0	5							3	1	5	74
2	2	#NULL!	2	#NULL!	5	1	2	#NULL!	3	1	3	2	2	2	2	#NULL!	1	1	2	2	0	2							#NULL!	1	#NULL!	#NULL!
2	2	2	1	999	6	1	1	2	5	1	1	2	2	2	2	#NULL!	1	2	2	2	0	1							3	1	1	17
2	2	2	1	999	6	1	0	2	1	1	3	1	2	2	1	#NULL!	1	2	2	2	0	1							3	1	3	129
2	2	#NULL!	2	#NULL!	5	1	3	#NULL!	3	1	1	2	2	2	1	#NULL!	1	1	2	1	3	2							#NULL!	1	#NULL!	#NULL!
2	2	2	7	999	6	1	3	2	3	1	1	2	2	2	2	#NULL!	1	1	2	2	0	7							3	2	2	27
2	2	2	1	999	6	1	3	2	1	1	1	2	2	2	1	#NULL!	1	2	2	2	0	1							3	1	1	13
2	2	2	1	999	6	1	1	2	1	1	1	1	2	2	2	#NULL!	4	2	2	2	0	1							3	2	0	9999
1	1	1	2	5	6	1	3	2	2	1	1	2	2	2	1	#NULL!	1	2	2	2	2	2							3	1	1	3
1	1	1	4	3	6	1	0	2	2	1	3	2	2	2	1	#NULL!	1	2	2	2	0	4							3	2	0	9999
2	2	2	2	999	6	1	1	1	3	1	1	1	1	2	1	#NULL!	1	1	2	1	0	2							3	1	10	235
2	2	1	2	3	6	1	3	2	2	1	1	1	2	2	1	#NULL!	1	2	2	2	0	2							3	1	3	25
2	2	1	2	3	5	1	3	2	1	1	1	2	2	2	2	#NULL!	1	2	2	2	0	2							3	2	5	89
2	2	#NULL!	2	#NULL!	6	1	3	#NULL!	3	1	1	1	2	2	2	#NULL!	1	1	2	1	0	2							#NULL!	1	#NULL!	#NULL!
1	2	2	1	8	6	1	3	2	2	1	1	2	2	2	1	#NULL!	1	2	2	2	0	1							3	1	1	10
2	2	2	1	999	6	1	3	2	1	1	1	2	2	2	2	#NULL!	1	2	2	2	0	1							3	2	0	9999
1	1	2	4	999	6	1	3	2	1	1	3	2	2	2	2	#NULL!	1	2	2	2	0	4							3	1	1	1
2	2	2	1	999	6	1	3	2	1	1	1	2	2	2	1	#NULL!	1	1	2	2	1	1							3	2	0	9999
1	1	1	4	3	6	1	3	2	1	1	1	1	2	2	1	#NULL!	1	2	2	2	0	4							4	1	1	7
2	2	2	5	999	6	1	3	2	1	1	1	2	2	2	1	#NULL!	1	2	2	2	0	5							3	2	0	9999
2	2	2	2	999	6	1	1	2	1	1	1	2	2	2	2	#NULL!	4	2	2	2	0	2							3	1	2	34
2	2	#NULL!	2	#NULL!	6	1	3	#NULL!	2	6	1	2	2	2	2	#NULL!	1	2	2	2	0	2							#NULL!	1	#NULL!	#NULL!
2	2	#NULL!	1	#NULL!	6	1	3	#NULL!	3	1	1	2	2	2	1	#NULL!	1	2	2	2	0	1							#NULL!	1	#NULL!	#NULL!
2	2	#NULL!	4	#NULL!	5	1	4	#NULL!	2	1	3	2	2	2	2	#NULL!	1	2	2	2	0	4							#NULL!	2	#NULL!	#NULL!
2	2	2	1	999	6	1	4	2	3	1	1	2	2	2	2	#NULL!	1	1	2	1	0	1							3	2	0	9999
2	2	2	1	999	6	1	6	2	1	1	1	2	2	2	2	#NULL!	1	2	2	2	0	1							3	2	0	9999
2	2	2	1	999	6	1	4	2	1	1	3	2	2	2	1	#NULL!	1	1	2	2	4	1							3	2	0	9999
2	2	2	2	999	6	1	6	2	1	1	1	2	2	2	1	#NULL!	1	2	2	2	0	2							3	1	8	188
2	2	2	1	999	6	1	6	2	1	1	1	2	2	2	2	#NULL!	1	2	2	2	0	1							3	1	1	14
2	2	2	1	999	6	1	6	2	1	1	3	2	2	2	2	#NULL!	1	2	2	2	0	1							3	2	0	9999
2	2	2	1	999	5	1	5	2	1	1	1	2	2	2	2	#NULL!	1	2	2	2	0	1							3	2	0	9999
2	2	2	2	999	5	1	6	2	1	1	3	1	2	2	2	#NULL!	1	2	2	2	0	2							4	1	2	45
2	2	2	2	999	6	1	5	2	3	1	1	2	2	2	2	#NULL!	1	2	2	2	1	2							3	1	4	53
2	2	2	1	999	6	1	5	2	1	1	1	2	2	2	2	#NULL!	4	2	1	2	1	1							3	2	0	9999
2	2	#NULL!	7	#NULL!	5	1	5	#NULL!	2	1	1	2	2	2	2	#NULL!	1	2	2	2	#NULL!	7							#NULL!	1	#NULL!	#NULL!
2	2	2	1	999	5	1	6	2	1	1	3	2	2	2	2	#NULL!	1	2	2	2	2	1							3	2	0	9999
2	2	2	2	999	6	1	7	2	1	1	3	2	2	2	2	#NULL!	1	2	2	2	0	2							3	2	0	9999
2	2	2	1	999	6	1	8	2	1	1	1	2	2	2	2	#NULL!	1	2	1	2	0	1							3	2	0	9999
2	2	2	1	999	5	1	8	2	1	1	3	2	2	2	2	#NULL!	1	2	2	2	#NULL!	1							3	2	0	9999
2	2	2	2	999	6	1	9	2	2	1	1	2	2	2	2	#NULL!	1	2	2	2	0	2							3	1	4	31
1	1	1	4	3	6	1	9	1	1	1	1	1	2	2	1	#NULL!	1	2	2	1	0	4	2	1	2	1	2	9	3	1	4	52
2	2	2	1	999	6	1	9	2	1	1	1	1	2	2	1	#NULL!	1	2	2	2	0	1							3	1	1	18
2	2	#NULL!	2	#NULL!	6	1	9	#NULL!	3	1	1	2	2	2	2	#NULL!	1	2	2	2	0	2							#NULL!	1	#NULL!	#NULL!
2	2	2	1	999	5	1	2	2	1	2	1	2	2	2	2	#NULL!	1	2	2	2	0	1							3	1	11	273
999	999	2	#NULL!	999	6	1	3	2	1	2	3	2	2	2	2	#NULL!	1	1	2	1	0	#NULL!							3	1	1	20
2	2	2	1	999	6	1	5	2	2	2	1	1	2	2	1	#NULL!	1	1	2	1	0	1							4	1	7	387
2	2	2	1	999	6	1	5	2	3	2	1	2	2	2	1	#NULL!	1	2	2	2	0	1							3	1	2	48
2	2	#NULL!	1	#NULL!	6	1	#NULL!	#NULL!	3	1	1	1	2	2	1	#NULL!	1	1	2	1	0	1							#NULL!	2	#NULL!	#NULL!
2	2	#NULL!	2	#NULL!	5	1	2	#NULL!	3	1	1	1	2	1	1	#NULL!	1	2	2	2	0	2							#NULL!	1	4	#NULL!
2	2	2	2	999	5	1	1	2	1	1	3	2	2	2	2	#NULL!	1	2	2	2	0	2							4	1	2	19
1	1	1	1	7	6	1	3	2	3	1	1	2	2	2	1	#NULL!	1	1	2	1	#NULL!	1							4	1	2	251
2	2	1	1	3	6	1	3	2	1	1	1	1	2	2	2	#NULL!	1	2	2	2	1	1							4	1	14	176
2	2	2	2	999	6	1	0	2	1	1	1	2	2	2	1	#NULL!	1	1	2	2	0	2							3	2	0	9999
2	2	#NULL!	1	#NULL!	6	1	3	#NULL!	3	1	1	1	2	1	1	#NULL!	1	2	2	1	0	1							#NULL!	1	#NULL!	#NULL!
2	2	2	1	999	5	1	3	2	1	1	1	2	2	2	2	#NULL!	1	2	2	2	1	1							3	1	1	7
1	1	#NULL!	4	#NULL!	6	1	3	#NULL!	5	1	1	2	2	2	1	#NULL!	1	2	2	2	0	4							#NULL!	1	#NULL!	#NULL!
1	1	1	3	3	5	1	3	2	1	1	1	2	2	2	2	#NULL!	1	2	2	2	0	3							3	2	0	9999
2	2	2	2	999	5	1	3	2	1	1	3	2	2	2	1	#NULL!	1	2	2	2	0	2							3	1	2	30
2	2	1	2	3	5	1	3	2	3	1	1	2	2	2	1	#NULL!	1	1	2	1	0	2							3	1	2	33
1	1	#NULL!	4	#NULL!	5	1	2	#NULL!	3	1	1	2	2	2	1	#NULL!	1	2	2	2	0	4							#NULL!	2	#NULL!	#NULL!
2	2	1	2	3	5	1	2	2	1	1	3	2	2	1	1	#NULL!	1	2	2	2	0	2							3	1	2	34
1	1	1	4	3	6	1	2	2	1	6	3	1	2	2	1	#NULL!	1	1	2	1	0	4							3	1	4	109
2	2	2	2	999	6	1	3	2	1	1	1	1	2	2	1	#NULL!	1	1	2	2	#NULL!	2							3	2	0	9999
2	2	2	2	999	5	1	3	2	2	1	1	2	2	2	2	#NULL!	1	2	2	2	2	2							4	2	0	9999
1	1	1	4	3	5	1	3	2	2	1	1	1	2	1	2	#NULL!	1	1	2	2	2	4							4	1	5	68
2	2	2	1	999	6	1	3	2	5	1	1	2	2	2	2	#NULL!	1	2	2	2	0	1							3	2	0	9999
2	2	#NULL!	2	#NULL!	6	1	2	#NULL!	3	1	1	1	2	2	1	#NULL!	1	2	2	2	0	2							#NULL!	1	#NULL!	#NULL!
2	2	#NULL!	2	#NULL!	5	1	3	#NULL!	3	1	1	2	2	2	1	#NULL!	1	2	2	2	0	2							#NULL!	1	#NULL!	#NULL!
1	2	2	4	4	6	1	3	2	1	1	1	1	2	2	1	#NULL!	1	2	2	2	0	4							3	1	4	66
2	2	2	1	999	5	1	3	2	1	1	3	2	2	2	2	#NULL!	1	2	2	2	0	1							3	1	5	170
1	1	1	4	3	6	1	3	2	3	1	3	1	2	2	2	#NULL!	1	2	2	2	0	4							3	2	0	9999
1	1	1	2	3	6	1	3	2	1	1	1	1	2	2	2	#NULL!	1	2	2	2	0	2							3	2	0	9999
1	1	#NULL!	4	#NULL!	6	1	3	#NULL!	3	6	1	2	2	2	2	#NULL!	1	1	2	1	0	4							#NULL!	1	#NULL!	#NULL!
2	2	2	1	999	5	1	3	2	1	1	1	2	2	2	2	#NULL!	1	2	2	2	1	1							4	2	0	9999
2	2	1	2	5	6	1	3	2	1	1	1	2	2	2	2	#NULL!	1	2	2	2	0	2							3	2	2	36
2	2	2	2	999	6	1	5	2	1	1	3	2	2	2	2	#NULL!	1	2	2	2	0	2							3	1	1	28
2	2	2	2	999	6	1	5	2	3	1	1	2	2	2	2	#NULL!	1	2	2	2	0	2							3	2	0	9999
1	1	#NULL!	4	#NULL!	5	1	4	#NULL!	3	1	1	2	2	2	1	#NULL!	1	1	2	1	0	4							#NULL!	1	#NULL!	#NULL!
2	2	2	1	999	6	1	4	2	1	1	3	2	2	2	2	#NULL!	1	2	2	2	#NULL!	1							3	1	2	75
2	2	2	2	999	6	1	5	2	1	1	1	2	2	2	2	#NULL!	1	2	2	2	0	2							3	1	1	28
2	2	2	2	999	6	1	4	2	1	1	1	2	2	2	2	#NULL!	1	2	2	1	1	2							3	1	1	28
2	2	#NULL!	4	#NULL!	6	1	4	#NULL!	5	1	3	2	2	2	2	#NULL!	1	2	2	2	0	4							#NULL!	2	#NULL!	#NULL!
2	2	2	2	999	6	1	4	2	1	1	1	1	2	2	2	#NULL!	1	2	2	2	0	2							3	2	5	53
2	2	2	2	999	6	1	5	2	1	1	3	1	2	2	1	#NULL!	1	1	2	2	0	2							3	2	0	9999
2	2	2	2	999	6	1	5	2	3	1	1	2	2	2	1	#NULL!	1	1	2	1	#NULL!	2							3	1	2	45
2	2	#NULL!	2	#NULL!	6	1	5	#NULL!	3	1	1	2	2	2	2	#NULL!	1	1	2	#NULL!	0	2							#NULL!	2	#NULL!	#NULL!
2	2	#NULL!	2	#NULL!	6	1	6	#NULL!	5	1	3	2	2	2	2	#NULL!	1	1	2	2	0	2							#NULL!	2	#NULL!	#NULL!
2	2	2	2	999	6	1	4	2	1	1	1	1	2	2	1	#NULL!	1	2	2	1	0	2							3	1	2	126
2	2	2	1	999	5	1	6	2	1	1	3	2	2	2	1	#NULL!	1	2	2	2	0	1							3	1	6	84
2	2	2	1	999	6	1	7	2	1	1	1	2	2	2	2	#NULL!	1	2	2	2	0	1							3	2	0	9999
2	2	2	1	999	6	1	8	2	1	1	3	2	2	2	2	#NULL!	1	2	2	2	0	1							3	1	1	17
2	2	2	1	999	6	1	9	2	1	1	3	2	2	2	1	#NULL!	1	1	2	1	0	1							3	1	2	52
2	2	2	2	999	6	1	9	2	1	1	1	2	2	2	2	#NULL!	1	2	2	2	0	2							4	2	0	9999
1	1	1	3	3	6	1	9	2	1	1	3	2	2	2	1	#NULL!	1	2	2	2	0	3							3	1	1	13
2	2	2	2	999	6	1	9	2	1	1	3	1	2	2	2	#NULL!	1	2	2	2	#NULL!	2							4	1	4	57
1	1	#NULL!	4	#NULL!	5	1	9	#NULL!	2	1	1	2	2	2	2	#NULL!	1	2	2	2	0	4							#NULL!	1	#NULL!	#NULL!
2	2	2	5	999	6	1	3	2	1	2	1	2	2	2	2	#NULL!	4	2	2	2	0	5							4	2	0	9999
2	2	2	1	999	6	1	3	2	3	2	1	2	2	2	1	#NULL!	1	1	2	1	0	1							3	1	1	24
2	2	2	1	999	5	1	3	2	1	2	1	2	2	2	2	#NULL!	1	1	2	2	0	1							3	2	0	9999
2	2	2	2	999	6	1	3	2	2	2	3	2	2	2	2	#NULL!	1	1	2	1	0	2							3	1	2	27
2	2	2	5	999	6	1	3	2	2	2	1	2	2	2	1	#NULL!	1	2	2	2	0	5							3	2	0	9999
2	2	1	2	5	6	1	1	2	3	2	1	2	2	2	2	#NULL!	1	2	2	2	0	2							4	2	24	122
1	1	#NULL!	4	#NULL!	5	1	3	#NULL!	3	2	1	2	2	2	2	#NULL!	1	1	2	1	0	4							#NULL!	1	#NULL!	#NULL!
2	2	2	2	999	6	1	2	2	1	2	1	2	2	2	2	#NULL!	1	1	2	1	0	2							3	2	0	9999
2	2	2	1	999	6	1	2	2	3	2	1	2	2	2	2	#NULL!	1	2	2	2	0	1							4	2	0	9999
2	2	2	1	999	6	1	5	2	3	2	3	1	2	2	2	#NULL!	1	1	2	1	1	1							4	2	0	9999
2	2	2	2	999	5	1	9	2	5	2	3	2	2	1	1	#NULL!	1	1	2	2	0	2							4	2	0	12
2	2	#NULL!	2	#NULL!	5	1	1	#NULL!	2	1	1	2	2	2	2	#NULL!	1	2	2	2	#NULL!	2							#NULL!	1	1	#NULL!
1	1	1	4	1	6	1	3	2	1	1	3	2	2	2	2	#NULL!	1	2	2	2	0	4							3	2	0	9999
2	2	#NULL!	2	#NULL!	6	1	3	#NULL!	3	1	1	2	2	2	2	#NULL!	1	1	2	2	7	2							#NULL!	2	#NULL!	#NULL!
2	2	2	2	999	6	1	3	2	3	1	1	1	2	2	1	#NULL!	1	1	2	2	0	2							3	2	0	9999
1	1	#NULL!	2	#NULL!	6	1	1	#NULL!	3	1	1	1	2	2	1	#NULL!	1	2	2	2	0	2							#NULL!	2	0	#NULL!
2	2	1	2	7	6	1	1	1	2	1	1	1	2	2	1	#NULL!	1	1	2	2	0	2							3	1	1	16
2	2	2	1	999	6	1	2	2	1	1	1	1	1	2	2	#NULL!	2	2	2	2	0	1							3	1	1	47
2	2	2	1	999	6	1	1	1	5	1	1	1	2	2	1	#NULL!	1	1	2	1	0	1							3	1	3	186
2	2	#NULL!	2	#NULL!	6	1	3	#NULL!	3	1	1	1	2	2	2	#NULL!	1	2	2	2	0	2							#NULL!	1	#NULL!	#NULL!
2	2	1	2	3	6	1	3	2	2	1	1	1	2	2	1	#NULL!	1	2	2	2	0	2							3	2	0	42
2	2	2	2	999	6	1	3	2	1	1	1	2	2	2	2	#NULL!	1	2	2	2	0	2							3	2	0	9999
2	2	2	1	999	6	1	3	2	1	1	1	2	2	2	1	#NULL!	1	2	2	2	0	1							3	1	26	124
1	1	1	4	3	6	1	3	2	3	1	1	2	2	2	1	#NULL!	1	2	2	2	0	4							4	1	3	65
2	2	#NULL!	1	#NULL!	6	1	3	#NULL!	3	1	1	2	2	2	2	#NULL!	1	2	2	2	0	1							#NULL!	2	#NULL!	#NULL!
2	2	2	1	999	6	1	3	1	2	1	1	2	2	2	1	#NULL!	1	1	2	1	0	1							3	2	0	8
1	1	1	2	5	5	1	3	2	1	1	1	2	2	2	2	#NULL!	1	2	2	2	0	2							3	1	1	5
2	2	1	2	3	5	1	3	2	1	1	1	2	2	2	2	#NULL!	1	2	2	2	0	2							4	1	6	158
2	2	2	1	999	6	1	0	2	1	1	1	2	2	1	2	#NULL!	1	2	2	2	3	1							3	1	7	201
1	1	#NULL!	4	#NULL!	5	1	1	#NULL!	3	1	1	2	2	2	2	#NULL!	1	2	2	2	5	4							#NULL!	2	#NULL!	#NULL!
2	2	1	2	1	6	1	1	2	1	1	3	2	2	1	2	#NULL!	1	2	2	2	0	2							3	2	0	9999
2	2	2	2	999	5	1	3	2	2	1	3	2	2	2	1	#NULL!	1	2	2	2	0	2							3	1	2	57
2	2	2	1	999	6	1	3	2	2	1	3	1	2	2	2	#NULL!	1	2	2	2	3	1							3	1	2	49
2	2	2	1	999	6	1	0	2	1	1	1	1	2	2	1	#NULL!	1	2	2	1	3	1							3	1	1	84
2	2	2	2	999	5	1	3	2	2	1	1	2	2	2	2	#NULL!	1	2	2	2	0	2							3	2	0	9999
1	1	#NULL!	1	#NULL!	6	1	1	#NULL!	3	1	1	2	2	2	1	#NULL!	1	2	2	2	0	1							#NULL!	1	#NULL!	#NULL!
2	2	2	2	999	6	1	1	2	1	1	1	2	2	2	2	#NULL!	1	2	2	2	0	2							3	2	0	9999
2	2	1	2	1	6	1	4	2	1	1	1	2	2	2	2	#NULL!	1	2	2	2	0	2							3	2	0	24
2	2	2	1	999	6	1	4	2	1	1	1	2	2	2	1	#NULL!	1	1	2	2	0	1							3	1	1	10
2	2	2	2	999	6	1	4	2	1	1	1	2	2	2	2	#NULL!	1	2	2	2	0	2							3	2	0	9999
2	2	1	2	5	5	1	4	2	1	1	1	2	2	2	2	#NULL!	1	1	2	1	0	2							3	2	1	152
1	1	1	4	3	6	1	4	2	1	1	1	2	1	2	2	#NULL!	1	2	2	2	0	4							3	1	1	19
2	2	2	1	999	6	1	4	2	3	1	3	2	2	2	2	#NULL!	1	1	2	2	0	1							4	1	4	68
2	2	2	2	999	6	1	6	2	1	1	1	2	2	2	2	#NULL!	1	2	2	2	0	2							4	2	0	9999
1	1	1	1	5	5	1	5	2	1	1	1	2	2	2	2	#NULL!	1	2	2	2	4	1							4	1	6	90
2	2	1	1	3	5	1	5	2	3	1	3	1	2	2	1	#NULL!	1	2	2	2	0	1							3	1	11	211
2	2	#NULL!	2	#NULL!	6	1	6	#NULL!	3	1	3	2	2	2	2	#NULL!	1	1	2	2	0	2							#NULL!	1	#NULL!	#NULL!
2	2	2	1	999	6	1	5	2	1	1	3	2	2	2	2	#NULL!	1	2	2	2	0	1							3	2	0	9999
2	2	2	1	999	6	1	6	2	1	1	3	2	2	2	2	#NULL!	1	2	2	2	0	1							3	1	1	21
2	2	2	1	999	6	1	6	2	2	1	3	2	2	2	2	#NULL!	1	2	2	2	0	1							3	1	2	18
2	2	2	1	999	6	1	4	2	1	1	1	2	2	2	2	#NULL!	1	1	2	2	2	1							4	2	0	9999
1	1	1	1	5	6	1	4	2	2	1	1	1	2	2	2	#NULL!	1	2	2	2	0	1							3	1	14	320
2	2	2	1	999	5	1	5	2	1	1	1	2	2	2	2	#NULL!	1	1	2	1	0	1							3	2	0	9999
2	2	2	2	999	6	1	5	2	1	1	1	1	2	2	2	#NULL!	1	2	2	1	0	2							3	2	0	9999
2	2	2	1	999	5	1	4	2	1	1	1	2	2	2	2	#NULL!	1	2	2	2	0	1							3	2	1	13
2	2	2	1	999	6	1	9	2	1	1	3	2	2	2	2	#NULL!	1	2	2	2	2	1							3	1	1	33
2	2	2	1	999	6	1	9	2	1	1	1	2	2	2	1	#NULL!	1	2	2	1	3	1							3	1	1	15
1	1	1	3	1	6	1	9	2	1	1	1	2	2	2	2	#NULL!	1	2	2	2	0	3							4	2	0	9999
2	2	2	1	999	6	1	3	2	2	2	1	2	2	2	2	#NULL!	1	2	2	2	0	1							4	2	0	9999
2	2	2	5	999	6	1	3	2	1	2	1	2	2	2	2	#NULL!	1	2	2	2	0	5							3	1	1	40
2	2	2	2	999	6	1	3	2	1	2	1	2	2	2	2	#NULL!	1	2	2	2	#NULL!	2							4	1	1	18
2	2	#NULL!	1	#NULL!	5	1	2	#NULL!	1	2	1	2	2	2	2	#NULL!	1	2	2	2	0	1							#NULL!	2	#NULL!	#NULL!
2	2	2	2	999	5	1	3	2	1	2	1	2	2	2	2	#NULL!	1	2	2	2	#NULL!	2							4	1	1	13
2	2	2	5	999	6	1	3	2	1	2	1	2	2	2	2	#NULL!	1	2	2	2	0	5							4	2	0	9999
2	2	2	1	999	6	1	3	2	2	1	1	2	2	1	2	#NULL!	1	1	2	1	0	1							3	1	1	39
2	2	#NULL!	2	#NULL!	6	1	3	#NULL!	3	1	1	2	2	2	2	#NULL!	1	1	2	1	0	2							#NULL!	2	#NULL!	#NULL!
2	2	2	2	999	6	1	1	2	1	1	1	1	2	2	2	#NULL!	1	2	2	1	0	2							3	1	5	90
1	1	#NULL!	4	#NULL!	6	1	1	#NULL!	3	1	1	1	2	2	1	#NULL!	1	2	2	2	0	4							#NULL!	1	#NULL!	#NULL!
2	2	#NULL!	2	#NULL!	6	1	3	#NULL!	3	1	1	1	2	2	2	#NULL!	1	2	2	2	3	2							#NULL!	1	#NULL!	#NULL!
1	1	1	2	5	5	1	0	2	1	1	1	2	2	2	2	#NULL!	1	2	2	2	#NULL!	2							4	1	2	14
2	2	#NULL!	2	#NULL!	6	1	1	#NULL!	2	1	1	2	2	2	1	#NULL!	1	2	2	2	0	2							#NULL!	1	#NULL!	#NULL!
2	2	2	2	999	6	1	1	2	5	6	1	1	2	2	2	#NULL!	1	2	2	2	0	2							3	1	1	1
2	2	1	2	3	6	1	1	2	3	1	1	1	2	2	1	#NULL!	1	1	2	2	0	2							4	1	3	20
2	2	2	2	999	6	1	1	2	1	1	1	1	2	1	2	#NULL!	1	2	2	1	0	2							3	1	5	161
2	2	2	2	999	6	1	3	2	1	1	1	2	2	2	2	#NULL!	1	2	2	2	0	2							4	2	0	16
2	2	2	2	999	5	1	3	2	3	1	1	2	2	2	2	#NULL!	1	2	2	2	0	2							3	1	1	67
2	2	2	5	999	6	1	3	2	1	1	3	2	2	2	2	#NULL!	1	2	2	2	0	5							4	1	7	198
2	2	2	2	999	6	1	3	2	1	1	1	1	2	2	2	#NULL!	1	2	2	2	0	2							4	1	2	18
1	1	1	2	5	5	1	3	2	3	1	1	2	2	2	2	#NULL!	4	1	2	1	0	2							4	1	2	34
1	1	1	4	1	6	1	3	2	1	1	1	2	2	2	1	#NULL!	1	2	2	2	0	4							4	1	4	80
1	1	1	2	5	6	1	1	2	2	1	1	2	2	2	2	#NULL!	1	2	2	1	0	2							4	1	2	45
2	2	2	1	999	6	1	2	2	1	1	1	2	1	2	2	#NULL!	1	2	2	2	0	1							4	1	5	164
1	2	2	1	8	6	1	3	2	1	1	3	2	2	2	1	#NULL!	1	1	2	2	0	1							3	1	1	13
2	2	2	1	999	6	1	2	2	1	1	3	2	2	2	1	#NULL!	1	2	2	2	0	1							4	1	2	49
2	2	1	2	3	5	1	3	2	1	1	1	2	2	2	1	#NULL!	1	2	2	2	0	2							4	2	0	9999
2	2	2	1	999	5	1	3	2	1	1	1	1	2	2	1	#NULL!	1	1	2	1	0	1							3	1	2	22
2	2	2	1	999	6	1	1	2	1	1	1	2	2	2	2	#NULL!	1	2	2	2	0	1							3	1	1	7
2	2	2	2	999	6	1	3	2	2	1	1	2	2	2	2	#NULL!	1	2	2	2	0	2							4	2	0	9999
2	2	2	2	999	5	1	3	2	1	1	3	2	2	2	2	#NULL!	1	2	2	2	0	2							3	1	2	132
2	2	2	1	999	5	1	1	2	1	1	1	2	2	2	2	#NULL!	1	2	2	2	5	1							4	2	0	9999
1	1	1	4	3	5	1	2	2	3	1	1	2	2	2	1	#NULL!	1	2	2	2	0	4							3	2	0	9999
2	2	2	1	999	6	1	3	2	1	1	1	1	2	2	2	#NULL!	1	2	2	2	4	1							3	1	1	14
2	2	2	1	999	5	1	3	2	1	1	1	2	2	2	2	#NULL!	1	2	2	2	0	1							4	1	6	230
2	2	2	2	999	5	1	1	2	1	1	3	2	2	2	2	#NULL!	1	2	2	2	0	2							4	1	1	15
2	2	#NULL!	2	#NULL!	5	1	5	#NULL!	3	1	1	1	2	2	1	#NULL!	1	1	2	1	#NULL!	2							#NULL!	1	4	#NULL!
2	2	2	2	999	5	1	4	2	1	1	1	2	2	1	1	#NULL!	1	2	2	2	0	2							4	1	1	38
1	1	#NULL!	4	#NULL!	6	1	4	#NULL!	3	1	3	2	2	1	1	#NULL!	1	1	2	2	0	4							#NULL!	1	1	#NULL!
2	2	2	1	999	6	1	4	2	1	1	3	2	2	2	1	#NULL!	1	1	2	2	1	1							3	2	0	9999
2	2	2	5	999	6	1	4	2	1	1	1	1	2	2	2	#NULL!	1	1	2	2	0	5							3	1	3	24
1	1	1	4	1	6	1	5	2	2	1	1	2	2	2	2	#NULL!	1	2	2	2	0	4							3	1	3	125
1	1	#NULL!	5	#NULL!	5	1	4	#NULL!	5	1	1	2	2	2	1	#NULL!	1	1	2	1	0	5							#NULL!	1	#NULL!	#NULL!
2	2	#NULL!	5	#NULL!	5	1	4	#NULL!	3	1	1	2	2	2	2	#NULL!	1	2	2	2	0	5							#NULL!	2	#NULL!	#NULL!
2	2	2	1	999	6	1	5	2	1	1	1	2	2	2	2	#NULL!	1	1	2	2	0	1							3	2	0	9999
2	2	2	2	999	5	1	4	2	1	1	3	2	2	2	2	#NULL!	1	2	2	2	#NULL!	2							4	1	5	88
2	2	2	1	999	6	1	6	2	1	1	1	2	2	2	2	#NULL!	1	2	2	2	8	1							3	2	0	9999
2	2	2	1	999	6	1	4	2	1	1	3	2	2	2	2	#NULL!	1	2	2	2	0	1							4	2	0	9999
2	2	2	2	999	5	1	4	2	3	1	3	2	2	2	1	#NULL!	1	2	2	2	0	2							3	1	4	32
2	2	#NULL!	2	#NULL!	5	1	5	#NULL!	2	1	3	1	2	2	1	#NULL!	1	2	2	2	0	2							#NULL!	1	#NULL!	#NULL!
2	2	2	2	999	6	1	6	2	1	1	3	2	2	2	2	#NULL!	1	1	2	1	3	2							3	1	12	298
1	1	1	1	5	6	1	4	2	1	1	3	2	2	2	2	#NULL!	1	2	2	2	0	1							4	1	33	981
2	2	#NULL!	2	#NULL!	5	1	4	#NULL!	2	1	1	1	2	1	1	#NULL!	1	2	2	2	0	2							#NULL!	1	#NULL!	#NULL!
2	2	2	1	999	6	1	4	2	3	1	3	1	2	2	2	#NULL!	1	2	2	2	0	1							4	2	2	48
2	2	2	1	999	5	1	6	2	1	1	1	2	2	2	2	#NULL!	1	2	2	2	0	1							3	2	0	9999
2	2	#NULL!	2	#NULL!	6	1	7	#NULL!	2	1	1	1	2	2	2	#NULL!	1	1	2	1	0	2							#NULL!	2	#NULL!	#NULL!
2	2	2	1	999	5	1	7	2	1	1	1	1	1	1	2	#NULL!	1	2	2	2	2	1							3	2	0	9999
2	2	#NULL!	7	#NULL!	6	1	9	#NULL!	2	6	1	2	2	2	2	#NULL!	1	1	2	1	0	7							#NULL!	1	#NULL!	#NULL!
1	1	1	4	3	6	1	9	2	1	1	1	2	2	2	1	#NULL!	1	2	2	2	0	4							3	2	0	9999
1	1	1	4	1	6	1	9	2	1	1	1	2	2	2	2	#NULL!	1	2	2	2	0	4							3	2	0	9999
2	2	1	2	3	5	1	3	2	2	9	1	2	2	2	2	#NULL!	1	2	2	2	0	2							4	1	9	109
2	2	#NULL!	2	#NULL!	6	1	3	#NULL!	5	2	1	2	2	2	2	#NULL!	1	1	2	1	0	2							#NULL!	1	#NULL!	#NULL!
2	2	2	2	999	6	1	2	2	1	2	3	1	2	2	2	#NULL!	1	2	2	2	0	2							4	1	1	5
2	2	2	1	999	6	1	1	2	1	2	1	1	1	1	2	#NULL!	1	1	2	1	0	1							3	2	0	9999
2	2	2	2	999	6	1	3	2	1	1	1	2	2	2	2	#NULL!	1	2	2	2	0	2							4	2	0	9999
1	1	#NULL!	4	#NULL!	6	1	3	#NULL!	3	1	1	2	2	2	1	#NULL!	1	2	2	2	0	4							#NULL!	1	#NULL!	#NULL!
2	2	2	1	999	5	1	3	2	1	1	1	2	2	2	2	#NULL!	1	1	2	2	0	1							4	1	2	49
2	2	#NULL!	2	#NULL!	5	1	1	#NULL!	3	1	3	1	2	2	2	#NULL!	1	2	2	2	0	2							#NULL!	1	#NULL!	#NULL!
2	2	2	1	999	6	1	3	2	1	1	1	1	2	2	2	#NULL!	1	2	2	2	0	1							4	2	0	9999
2	2	2	1	999	6	1	3	1	2	1	1	1	2	1	1	#NULL!	1	1	2	1	0	1							4	1	2	14
2	2	#NULL!	2	#NULL!	6	1	3	#NULL!	3	1	1	2	2	2	1	#NULL!	1	2	2	2	0	2							#NULL!	1	#NULL!	#NULL!
2	2	2	2	999	5	1	3	2	1	1	1	2	2	2	1	#NULL!	1	1	2	1	0	2							3	2	0	9999
1	1	1	4	3	5	1	1	1	3	1	1	1	2	2	1	#NULL!	1	2	2	2	0	4							4	1	1	45
1	1	1	4	1	6	1	3	2	1	1	3	2	2	2	1	#NULL!	1	2	2	2	0	4							4	1	1	10
2	2	#NULL!	2	#NULL!	5	1	3	#NULL!	3	1	3	1	2	2	1	#NULL!	1	2	2	2	0	2							#NULL!	1	#NULL!	#NULL!
2	2	2	2	999	6	1	3	2	1	1	3	2	2	2	2	#NULL!	1	2	2	2	#NULL!	2							4	1	1	7
2	2	2	1	999	6	1	1	2	1	1	1	1	2	2	1	#NULL!	1	2	2	2	1	1							4	1	2	17
2	2	2	2	999	6	1	0	1	1	1	1	2	2	2	1	#NULL!	1	1	2	2	0	2							3	1	1	5
2	2	#NULL!	2	#NULL!	6	1	1	#NULL!	3	1	1	2	2	2	2	#NULL!	1	2	2	2	0	2							#NULL!	1	#NULL!	#NULL!
1	1	1	4	3	6	1	3	2	1	1	3	2	2	2	1	#NULL!	1	2	2	2	0	4							4	1	1	16
2	2	2	1	999	6	1	3	2	1	1	3	1	2	2	2	#NULL!	1	1	2	2	2	1							4	1	1	12
2	2	2	1	999	6	1	2	2	1	1	1	2	2	2	2	#NULL!	1	2	2	1	0	1							4	2	0	9999
1	1	1	2	5	6	1	1	2	1	1	1	1	2	2	2	#NULL!	1	1	2	2	0	2							4	1	1	36
1	1	#NULL!	4	#NULL!	5	1	1	#NULL!	3	1	1	2	2	2	2	#NULL!	1	1	2	1	0	4							#NULL!	2	#NULL!	#NULL!
2	2	2	2	999	5	1	3	2	3	1	1	2	2	2	2	#NULL!	1	2	2	2	0	2							4	2	0	9999
2	2	2	1	999	6	1	1	2	2	1	3	1	2	2	1	#NULL!	1	2	2	2	0	1							4	1	2	41
2	2	2	2	999	5	1	3	2	1	1	1	1	2	2	2	#NULL!	1	1	2	1	0	2							4	2	0	9999
2	2	2	1	999	6	1	3	2	1	1	3	2	2	2	1	#NULL!	1	2	2	2	0	1							4	1	1	34
1	1	1	3	3	5	1	4	2	1	1	3	2	2	2	2	#NULL!	1	2	2	2	0	3							4	1	3	37
2	2	#NULL!	7	#NULL!	6	1	6	#NULL!	3	1	3	2	1	2	2	#NULL!	1	2	2	2	0	7							#NULL!	1	#NULL!	#NULL!
2	2	#NULL!	7	#NULL!	6	1	6	#NULL!	5	1	3	2	1	2	1	#NULL!	1	1	2	1	0	7							#NULL!	1	#NULL!	#NULL!
2	2	2	1	999	5	1	6	2	1	4	1	2	2	2	2	#NULL!	1	2	2	2	0	1							4	2	0	9999
2	2	2	1	999	6	1	5	2	1	1	3	2	2	2	2	#NULL!	1	2	2	2	0	1							4	1	3	24
2	2	2	2	999	6	1	6	2	1	1	3	1	2	2	2	#NULL!	1	2	2	1	0	2							4	2	0	9999
2	2	#NULL!	1	#NULL!	5	1	5	#NULL!	2	1	1	2	2	2	2	#NULL!	1	1	2	1	0	1							#NULL!	2	#NULL!	#NULL!
2	2	2	1	999	5	1	6	2	1	1	1	1	2	2	2	#NULL!	1	2	2	2	0	1							4	2	0	9999
2	2	2	1	999	5	1	5	2	1	1	1	2	2	2	1	#NULL!	1	2	2	2	0	1							4	1	1	11
1	1	#NULL!	4	#NULL!	5	1	6	#NULL!	3	1	3	1	2	2	1	#NULL!	1	2	2	2	0	4							#NULL!	1	#NULL!	#NULL!
2	2	2	1	999	6	1	5	2	1	1	3	1	2	2	2	#NULL!	1	2	2	2	1	1							4	1	1	3
2	2	2	1	999	6	1	4	2	5	1	1	1	2	1	2	#NULL!	1	2	2	2	0	1							4	2	0	9999
2	2	2	1	999	6	1	5	2	5	1	3	2	2	2	2	#NULL!	1	2	2	2	0	1							4	1	1	32
2	2	2	1	999	5	1	6	2	1	1	1	2	2	2	2	#NULL!	1	2	2	2	0	1							3	2	0	9999
2	2	2	2	999	6	1	9	2	1	1	1	1	2	2	1	#NULL!	1	2	2	2	0	2							4	1	3	45
2	2	2	5	999	6	1	2	2	1	2	1	2	2	2	2	#NULL!	1	2	2	2	0	5							4	2	0	9999
2	2	2	2	999	6	1	3	2	5	2	1	2	2	2	2	#NULL!	1	1	2	1	0	2							4	1	4	39
1	1	1	2	5	6	1	99	2	2	1	1	1	1	2	1	#NULL!	1	1	2	2	3	2							4	1	1	12
1	1	1	4	3	6	1	3	2	1	1	3	2	2	2	2	#NULL!	1	2	2	2	0	4							4	1	1	2
1	1	1	4	3	6	1	3	2	3	1	3	1	2	2	1	#NULL!	1	2	2	1	0	4							4	1	4	42
1	1	#NULL!	4	#NULL!	5	1	0	#NULL!	3	1	3	2	2	2	2	#NULL!	1	2	2	2	0	4							#NULL!	1	#NULL!	#NULL!
1	1	1	2	5	6	1	1	2	1	1	1	2	2	2	2	#NULL!	1	2	2	2	#NULL!	2							4	1	10	226
2	2	2	2	999	5	1	2	2	1	1	1	2	2	2	2	#NULL!	1	2	2	2	#NULL!	2							4	2	0	9999
1	1	1	2	7	6	1	1	2	3	6	1	1	2	2	2	#NULL!	1	2	2	2	0	2							4	1	1	5
2	2	2	1	999	6	1	3	1	1	1	1	2	2	2	2	#NULL!	1	1	2	2	0	1							4	2	0	9999
2	2	#NULL!	2	#NULL!	5	1	3	#NULL!	3	1	1	1	2	2	2	#NULL!	1	1	2	1	0	2							#NULL!	2	#NULL!	#NULL!
2	2	2	2	999	5	1	3	2	3	1	1	2	2	2	1	#NULL!	1	2	2	2	0	2							4	1	2	11
1	1	1	4	3	6	1	3	2	2	1	1	9	9	9	9	#NULL!	1	2	2	2	0	4							4	1	1	4
1	1	1	4	3	6	1	1	2	3	1	1	1	2	2	2	#NULL!	1	2	1	2	0	4							4	2	0	9999
2	2	#NULL!	2	#NULL!	6	1	1	#NULL!	3	1	1	2	2	2	2	#NULL!	1	2	2	2	0	2							#NULL!	1	#NULL!	#NULL!
2	2	1	2	3	6	1	3	2	3	1	3	1	2	2	1	#NULL!	1	2	2	2	0	2							4	1	10	154
2	2	2	5	999	5	1	3	2	1	1	1	2	2	2	2	#NULL!	1	2	2	2	0	5							4	1	3	32
2	2	2	2	999	6	1	3	2	1	1	1	1	2	2	1	#NULL!	1	1	2	1	0	2							4	2	0	9999
2	2	2	1	999	6	1	3	2	1	1	1	2	2	2	2	#NULL!	1	1	2	2	5	1							4	2	0	9999
1	1	1	4	3	6	1	3	1	1	1	1	1	2	2	2	#NULL!	1	1	2	2	0	4							4	1	2	18
2	2	2	1	999	5	1	2	2	1	1	1	2	2	2	2	#NULL!	1	2	2	2	0	1							4	1	15	478
1	1	1	4	3	6	1	3	2	3	1	3	2	2	2	1	#NULL!	1	2	2	2	0	4							4	1	1	8
1	1	2	4	999	5	1	3	2	1	1	3	2	2	2	2	#NULL!	1	2	2	2	0	4							4	1	1	13
2	2	2	1	999	5	1	3	2	1	1	3	2	2	2	2	#NULL!	1	1	2	2	0	1							4	1	1	11
2	2	#NULL!	1	#NULL!	6	1	3	#NULL!	2	1	1	1	2	2	2	#NULL!	1	2	2	2	#NULL!	1							#NULL!	1	#NULL!	#NULL!
1	1	1	1	5	6	1	3	2	1	1	1	1	2	2	2	#NULL!	1	2	2	2	3	1							4	1	1	36
2	2	2	2	999	6	1	3	2	1	1	3	2	2	2	2	#NULL!	1	2	2	2	0	2							4	1	1	9
2	2	#NULL!	2	#NULL!	6	1	1	#NULL!	3	1	1	1	2	2	1	#NULL!	1	1	2	1	0	2							#NULL!	2	#NULL!	#NULL!
2	2	2	2	999	6	1	1	1	3	1	1	1	2	2	1	#NULL!	1	1	2	2	0	2							4	2	0	9999
2	2	2	1	999	6	1	4	2	1	1	1	1	1	2	1	#NULL!	1	2	2	2	0	1							4	1	13	35
2	2	2	1	999	6	1	6	2	1	1	1	2	2	2	2	#NULL!	1	1	2	2	1	1							4	2	0	9999
2	2	2	1	999	5	1	6	2	1	1	1	2	2	2	2	#NULL!	1	2	2	2	1	1							4	2	0	9999
1	1	1	4	3	6	1	4	2	1	1	1	2	2	2	2	#NULL!	1	2	2	1	0	4							4	2	0	9999
1	1	#NULL!	4	#NULL!	6	1	6	#NULL!	3	1	1	1	2	2	1	#NULL!	1	2	2	1	0	4							#NULL!	1	#NULL!	#NULL!
2	2	#NULL!	2	#NULL!	5	1	5	#NULL!	2	1	1	2	2	2	2	#NULL!	1	1	2	1	0	2							#NULL!	2	#NULL!	#NULL!
2	2	#NULL!	1	#NULL!	6	1	5	#NULL!	2	1	1	2	2	2	2	#NULL!	1	2	2	2	0	1							#NULL!	2	#NULL!	#NULL!
2	2	2	1	999	6	1	6	2	1	1	3	2	2	2	2	#NULL!	1	2	2	2	0	1							4	2	0	9999
1	1	1	4	2	6	1	4	2	1	1	1	2	2	2	1	#NULL!	1	2	2	2	0	4							4	2	0	9999
1	1	1	4	3	5	1	4	2	1	1	1	2	2	2	2	#NULL!	1	2	2	2	0	4							4	1	1	6
2	2	2	1	999	5	1	4	2	1	1	1	2	2	2	2	#NULL!	1	2	2	2	0	1							4	1	6	185
2	2	2	1	999	5	1	4	2	1	1	1	2	2	2	2	#NULL!	1	1	2	2	3	1							4	1	2	22
2	2	#NULL!	1	#NULL!	6	1	4	#NULL!	3	1	1	2	2	2	1	#NULL!	1	2	2	2	4	1							#NULL!	1	#NULL!	#NULL!
1	1	1	4	1	6	1	8	2	1	1	3	2	2	2	1	#NULL!	1	2	2	2	0	4							4	2	0	9999
1	1	#NULL!	2	#NULL!	6	1	9	#NULL!	3	1	1	1	2	2	1	#NULL!	1	1	2	1	0	2							#NULL!	1	#NULL!	#NULL!
2	2	2	1	999	6	1	9	2	3	1	3	1	2	1	2	#NULL!	1	2	2	2	0	1							4	1	2	42
1	1	1	4	2	5	1	9	2	1	1	3	1	2	1	1	#NULL!	1	2	2	2	0	4							4	1	1	5
1	1	1	4	3	6	1	0	1	1	9	3	2	2	2	2	#NULL!	1	2	2	2	#NULL!	4							4	2	0	9999
2	2	2	1	999	6	1	3	2	1	2	1	2	2	2	2	#NULL!	1	2	2	2	0	1							4	2	0	9999
2	2	2	1	999	6	1	3	2	1	2	1	2	2	2	2	#NULL!	1	2	2	2	0	1							4	1	1	11
2	2	2	1	999	6	1	3	2	2	2	1	2	2	2	2	#NULL!	1	1	2	1	0	1							4	2	0	9999
2	2	2	1	999	5	1	5	2	1	2	1	2	2	2	2	#NULL!	1	2	2	2	0	1							4	1	2	24
2	2	2	1	999	6	1	1	2	1	1	1	1	2	2	1	#NULL!	1	1	2	1	1	1	2	2	2	2	2		4	1	3	54
2	2	2	1	999	6	1	2	2	1	1	3	1	2	2	1	#NULL!	1	2	2	2	0	1							4	2	0	9999
1	1	1	4	3	6	1	1	2	3	1	1	2	2	2	2	#NULL!	1	1	2	2	#NULL!	4							4	1	1	1
1	1	1	4	3	5	1	1	2	2	1	3	2	2	2	2	#NULL!	1	2	2	2	0	4							4	2	0	9999
2	2	2	2	999	6	1	2	1	1	1	3	1	2	2	2	#NULL!	1	2	2	2	0	2							4	1	5	100
2	2	2	1	999	6	1	3	2	1	1	1	2	2	2	2	#NULL!	1	2	2	2	0	1							4	1	1	30
2	2	#NULL!	2	#NULL!	6	1	3	#NULL!	3	1	1	1	2	2	1	#NULL!	1	1	2	1	0	2							#NULL!	1	#NULL!	#NULL!
2	2	2	2	999	6	1	3	1	1	1	1	1	2	2	1	#NULL!	1	1	2	1	0	2							4	1	2	19
1	1	1	3	5	6	1	3	2	1	1	1	2	2	2	2	#NULL!	4	1	2	2	0	3							4	2	0	9999
2	2	2	2	999	6	1	1	2	3	1	1	1	2	2	1	#NULL!	1	2	2	2	0	2							4	1	1	10
2	2	2	1	999	6	1	1	1	3	1	1	1	2	2	1	#NULL!	1	1	2	2	0	1							4	1	4	30
1	1	1	4	1	6	1	3	2	2	1	1	2	2	2	2	#NULL!	1	2	2	2	0	4							4	1	1	21
1	1	1	2	7	6	1	3	2	1	1	1	2	2	2	1	#NULL!	1	2	2	2	0	2							4	1	3	52
2	2	2	5	999	6	1	1	2	1	1	3	2	2	2	1	#NULL!	1	2	2	2	#NULL!	5							4	1	2	53
2	2	#NULL!	5	#NULL!	6	1	0	#NULL!	3	1	1	1	2	2	1	#NULL!	1	1	2	2	0	5							#NULL!	1	#NULL!	#NULL!
2	2	2	1	999	5	1	3	2	1	1	1	2	2	2	2	#NULL!	1	2	2	2	0	1							4	2	0	9999
2	2	1	1	1	6	1	1	2	2	1	3	2	2	2	2	#NULL!	1	2	2	2	0	1							4	2	0	9999
2	2	2	1	999	6	1	3	2	1	1	1	2	2	2	2	#NULL!	1	1	2	2	#NULL!	1							4	2	0	9999
1	1	1	2	7	6	1	3	2	3	1	3	2	2	2	2	#NULL!	1	1	2	1	#NULL!	2							4	1	2	18
2	2	1	1	3	6	1	3	2	1	1	1	2	2	2	1	#NULL!	1	2	2	2	0	1							4	1	2	29
1	1	1	7	5	6	1	3	2	3	1	1	1	2	2	1	#NULL!	1	2	2	2	0	7							4	1	7	155
2	2	2	2	999	6	1	4	1	1	1	1	2	2	2	2	#NULL!	1	1	2	1	0	2							4	1	1	29
2	2	2	1	999	6	1	4	2	1	1	1	1	2	2	1	#NULL!	1	2	2	2	1	1							4	2	0	9999
2	2	2	1	999	6	1	4	2	1	1	3	2	2	2	2	#NULL!	1	2	2	2	4	1							4	1	1	14
2	2	2	1	999	6	1	5	2	1	1	1	2	2	2	2	#NULL!	1	1	2	2	0	1							4	2	0	9999
1	1	1	4	1	5	1	4	2	1	1	1	2	2	2	2	#NULL!	1	2	2	2	0	4							4	1	1	22
2	2	1	2	3	5	1	4	2	1	1	3	2	2	2	2	#NULL!	1	2	2	2	2	2							4	1	6	60
2	2	2	5	999	6	1	5	1	1	1	3	2	2	2	2	#NULL!	1	1	2	2	0	5							4	2	0	9999
2	2	2	2	999	5	1	6	2	1	1	1	2	2	2	2	#NULL!	1	2	2	2	0	2							4	1	2	42
2	2	1	2	2	6	1	6	2	1	1	3	2	2	2	2	#NULL!	1	2	2	2	0	2							4	1	1	32
1	1	2	4	999	6	1	4	2	1	1	3	2	2	2	2	#NULL!	1	2	2	2	0	4							4	1	1	4
1	1	1	4	3	6	1	4	2	1	1	1	2	2	2	2	#NULL!	1	2	2	2	0	4							4	1	1	2
2	2	2	2	999	6	1	4	2	1	1	3	2	2	2	2	#NULL!	1	2	2	2	0	2							4	2	0	9999
2	2	2	1	999	6	1	5	2	1	1	1	1	2	2	1	#NULL!	1	2	2	2	0	1							4	1	2	32
2	2	2	2	999	5	1	4	2	1	1	1	2	2	2	2	#NULL!	1	2	2	2	0	2							4	1	5	50
2	2	1	2	1	6	1	4	2	1	1	1	2	2	2	2	#NULL!	1	2	2	2	0	2							4	1	12	162
1	1	2	3	999	6	1	6	2	1	1	1	2	2	2	2	#NULL!	1	2	2	2	0	3							4	2	0	9999
2	2	2	1	999	5	1	4	2	1	1	1	2	2	2	2	#NULL!	1	2	2	2	0	1							4	1	3	102
1	1	1	4	3	5	1	6	2	1	1	1	2	2	2	1	#NULL!	1	2	1	2	0	4							4	1	3	57
2	2	2	1	999	6	1	8	2	1	1	1	2	2	2	2	#NULL!	1	2	2	2	0	1							4	2	0	9999
1	1	1	4	3	6	1	9	2	1	1	1	2	2	2	2	#NULL!	1	2	2	2	0	4							4	1	1	20
2	2	2	2	999	6	1	9	2	1	1	1	1	2	2	1	#NULL!	1	1	2	2	0	2							4	1	1	13
2	2	2	5	999	6	1	3	2	1	2	1	2	2	2	2	#NULL!	1	2	2	2	0	5							4	2	0	9999
2	2	2	5	999	6	1	3	2	1	2	1	9	9	9	9	#NULL!	1	2	2	2	0	5							4	1	3	54
2	2	2	1	999	6	1	4	2	2	2	1	2	2	2	2	#NULL!	1	2	2	2	0	1							4	2	0	9999
2	2	2	2	999	6	1	9	2	1	2	3	2	2	2	2	#NULL!	1	2	2	2	0	2							4	2	0	9999
2	2	2	1	999	5	1	2	2	1	1	1	2	2	2	2	#NULL!	1	2	2	2	0	1							4	1	3	30
1	1	1	4	3	5	1	3	2	1	1	1	2	2	2	2	#NULL!	1	2	2	2	1	4							4	1	1	12
1	1	1	4	1	6	1	3	2	1	1	1	1	2	2	2	#NULL!	1	1	2	9	0	4							4	2	0	9999
2	2	1	1	3	6	1	3	2	2	1	1	2	2	2	2	#NULL!	1	2	2	2	3	1							4	1	3	118
2	2	2	1	999	6	1	1	2	1	1	3	1	2	2	2	#NULL!	1	1	2	2	0	1							4	1	6	202
2	2	2	1	999	6	1	1	2	1	1	1	2	2	2	2	#NULL!	1	2	2	2	2	1							4	1	3	170
2	2	#NULL!	5	#NULL!	5	1	1	#NULL!	2	1	1	2	2	2	2	#NULL!	1	2	2	2	0	5							#NULL!	1	#NULL!	#NULL!
2	2	2	1	999	5	1	3	2	2	1	1	2	2	2	2	#NULL!	1	2	2	2	0	1							4	1	2	11
2	2	#NULL!	2	#NULL!	6	1	1	#NULL!	3	1	1	1	2	2	1	#NULL!	1	2	2	2	#NULL!	2							#NULL!	2	#NULL!	#NULL!
2	2	2	2	999	6	1	1	2	3	1	1	1	2	2	1	#NULL!	1	2	2	2	#NULL!	2							4	1	1	88
2	2	2	1	999	6	1	1	2	2	1	1	1	2	2	2	#NULL!	1	2	2	2	#NULL!	1							4	2	0	9999
2	2	2	1	999	6	1	3	2	1	1	3	2	2	2	2	#NULL!	1	2	2	2	0	1							4	1	2	26
2	2	2	1	999	6	1	1	2	3	1	3	2	2	2	1	#NULL!	1	2	2	2	0	1							4	1	1	10
2	2	2	2	999	6	1	3	2	1	1	1	2	2	2	2	#NULL!	4	2	2	2	#NULL!	2							4	1	1	35
1	1	1	4	3	6	1	2	2	1	1	1	2	1	2	1	#NULL!	1	2	2	2	0	4							4	2	0	9999
2	2	2	2	999	6	1	3	2	1	1	3	2	2	2	2	#NULL!	1	2	2	2	0	2							4	2	0	9999
2	2	2	1	999	6	1	0	2	3	1	1	2	2	2	2	#NULL!	1	1	2	1	0	1							4	2	0	9999
2	2	2	1	999	5	1	0	2	1	1	1	2	2	2	2	#NULL!	1	2	2	2	0	1							4	2	2	10
1	1	#NULL!	4	#NULL!	6	1	0	#NULL!	3	1	3	1	2	1	1	#NULL!	1	2	2	2	0	4							#NULL!	1	#NULL!	#NULL!
2	2	1	2	5	6	1	3	2	3	1	1	2	2	2	1	#NULL!	1	2	2	2	0	2							4	1	1	6
2	2	1	2	3	6	1	1	2	2	1	1	2	2	2	2	#NULL!	1	2	2	2	2	2							4	2	1	11
2	2	2	1	999	5	1	3	2	1	1	1	2	2	2	2	#NULL!	1	2	2	2	0	1							4	1	2	85
1	1	1	1	5	6	1	3	2	2	1	3	2	2	2	1	#NULL!	1	2	2	1	5	1							4	1	10	330
2	2	2	5	999	6	1	3	2	3	1	1	2	2	2	1	#NULL!	1	2	2	1	1	5							4	1	1	8
2	2	2	1	999	5	1	3	2	1	1	3	2	2	2	2	#NULL!	1	2	2	2	0	1							4	2	0	9999
2	2	1	1	3	6	1	3	2	1	1	1	2	2	2	2	#NULL!	1	2	2	2	3	1							4	1	3	88
1	1	1	3	1	6	1	3	2	1	1	1	2	2	2	2	#NULL!	1	2	2	2	0	3							4	2	0	9999
1	1	1	4	1	5	1	4	2	1	1	1	2	2	2	2	#NULL!	1	2	2	2	0	4							4	1	1	12
2	2	2	1	999	5	1	6	2	2	1	1	2	2	2	2	#NULL!	1	1	2	2	4	1							4	2	0	9999
2	2	1	2	3	6	1	6	2	1	1	1	2	2	2	2	#NULL!	1	2	2	1	0	2							4	1	1	12
2	2	#NULL!	2	#NULL!	6	1	6	#NULL!	3	1	1	2	1	1	9	#NULL!	1	2	2	2	1	2							#NULL!	2	#NULL!	#NULL!
2	2	2	2	999	6	1	6	2	1	1	3	2	1	2	2	#NULL!	1	2	2	2	1	2							4	1	1	18
2	2	2	1	999	5	1	4	2	1	1	1	2	2	2	1	#NULL!	1	2	2	2	1	1							4	2	0	9999
2	2	2	1	999	6	1	6	2	2	1	3	1	2	2	1	#NULL!	1	2	2	2	0	1							4	1	5	79
1	1	#NULL!	4	#NULL!	5	1	4	#NULL!	3	1	3	2	2	2	2	#NULL!	1	2	2	2	0	4							#NULL!	1	#NULL!	#NULL!
2	2	2	1	999	6	1	6	2	1	1	3	2	2	1	2	#NULL!	1	2	2	2	0	1							4	2	0	9999
2	2	2	1	999	6	1	4	2	1	1	3	1	2	2	2	#NULL!	1	2	2	2	0	1							4	1	5	191
1	1	1	4	3	5	1	5	2	2	1	1	2	2	2	2	#NULL!	1	2	2	2	#NULL!	4							4	1	3	19
2	2	2	1	999	5	1	6	2	1	1	1	2	2	2	2	#NULL!	1	2	2	2	0	1							4	2	0	9999
1	1	1	4	3	5	1	5	2	1	1	3	2	2	2	2	#NULL!	1	2	2	2	0	4							4	1	3	47
1	1	1	4	3	6	1	6	2	1	1	1	2	2	2	2	#NULL!	1	2	2	2	0	4							4	1	1	23
2	2	2	2	999	6	1	9	1	3	1	1	1	2	1	1	#NULL!	1	1	2	2	0	2							4	2	0	9999
2	2	2	2	999	5	1	9	2	1	1	3	2	2	2	2	#NULL!	1	2	2	2	0	2							4	1	2	49
1	1	#NULL!	4	#NULL!	6	1	9	#NULL!	3	1	1	2	2	2	2	#NULL!	1	2	2	2	0	4							#NULL!	1	#NULL!	#NULL!
2	2	2	1	999	5	1	4	2	1	9	3	2	2	2	2	#NULL!	1	2	2	2	0	1							4	1	1	13
2	2	2	1	999	5	1	9	2	1	2	1	2	2	2	1	#NULL!	1	2	2	2	0	1							4	2	0	9999
2	2	2	1	999	5	1	9	2	1	2	1	1	2	2	2	#NULL!	1	2	2	2	0	1							4	2	0	9999
2	2	2	2	999	5	1	3	2	5	1	1	1	2	2	1	#NULL!	1	1	2	1	0	2							4	1	4	79
2	2	1	2	7	6	1	0	2	2	1	1	1	2	2	2	#NULL!	1	1	2	2	0	2							4	1	3	170
2	2	2	7	999	6	1	2	2	2	1	1	2	2	2	1	#NULL!	1	2	2	2	0	7							4	1	3	59
1	1	1	4	3	5	1	3	2	1	1	3	2	2	2	2	#NULL!	1	2	2	2	0	4							4	2	0	9999
1	1	1	2	5	6	1	3	2	1	1	3	1	2	2	1	#NULL!	1	2	2	2	0	2							4	1	2	26
1	1	1	4	3	5	1	2	2	3	1	3	2	2	2	1	#NULL!	1	2	2	2	0	4							4	1	1	5
2	2	#NULL!	7	#NULL!	6	1	1	#NULL!	2	1	1	2	2	2	1	#NULL!	1	1	2	1	0	7							#NULL!	1	#NULL!	#NULL!
2	2	2	1	999	6	1	1	2	1	1	1	1	2	2	1	#NULL!	1	1	2	2	3	1							4	2	0	9999
1	1	1	3	3	5	1	3	2	2	1	1	2	2	2	1	#NULL!	1	2	2	2	0	3							4	2	0	9999
2	2	#NULL!	2	#NULL!	6	1	3	#NULL!	3	1	1	1	2	2	1	#NULL!	1	2	2	2	0	2							#NULL!	1	#NULL!	#NULL!
2	2	2	2	999	6	1	1	2	3	1	1	2	2	2	2	#NULL!	1	2	2	2	0	2							4	1	5	54
1	1	1	4	1	5	1	2	2	1	1	1	2	2	2	1	#NULL!	1	2	2	2	0	4							4	1	3	36
1	1	1	4	1	5	1	3	2	1	1	3	2	2	2	1	#NULL!	1	2	2	2	0	4							4	1	2	71
1	1	1	4	3	6	1	3	2	1	1	1	2	2	2	1	#NULL!	1	2	2	1	0	4							4	1	9	99
1	1	1	1	5	6	1	2	2	1	1	3	2	2	2	1	#NULL!	1	1	2	1	0	1							4	1	1	3
2	2	2	1	999	6	1	2	2	1	1	1	2	2	2	2	#NULL!	1	2	2	2	0	1							4	1	1	15
2	2	#NULL!	2	#NULL!	5	1	1	#NULL!	3	1	1	1	2	2	1	#NULL!	1	1	2	1	0	2							#NULL!	1	#NULL!	#NULL!
2	2	2	5	999	6	1	6	2	1	1	1	2	2	2	2	#NULL!	1	2	2	2	0	5							4	2	0	9999
2	2	2	1	999	6	1	4	2	1	1	1	2	2	2	1	#NULL!	1	2	2	2	1	1							4	2	0	9999
2	2	2	1	999	6	1	5	2	1	1	3	2	2	2	2	#NULL!	1	2	2	2	0	1							4	1	1	13
2	2	2	1	999	6	1	5	2	1	1	1	2	2	2	1	#NULL!	1	2	2	2	0	1							4	2	0	9999
2	2	2	2	999	6	1	6	2	3	1	1	2	2	2	1	#NULL!	1	1	2	2	0	2							4	1	3	183
1	1	1	4	3	6	1	4	2	3	1	3	1	2	2	1	#NULL!	1	2	2	2	0	4							4	2	0	9999
1	1	1	4	3	6	1	5	2	1	1	3	2	2	2	2	#NULL!	1	2	2	2	0	4							4	1	1	44
2	2	2	1	999	5	1	5	2	1	1	3	1	2	2	2	#NULL!	1	1	2	2	1	1							4	2	0	9999
2	2	2	1	999	6	1	6	2	1	1	3	2	2	2	2	#NULL!	1	2	2	2	2	1							4	1	1	13
1	1	1	4	3	5	1	4	2	2	1	1	2	2	2	1	#NULL!	1	1	2	2	4	4							4	2	0	9999
2	2	2	1	999	6	1	8	2	1	1	1	2	2	1	2	#NULL!	1	2	2	2	0	1							4	2	0	9999
1	1	#NULL!	4	#NULL!	6	1	8	#NULL!	2	1	1	2	2	2	1	#NULL!	1	2	2	2	0	4							#NULL!	1	#NULL!	#NULL!
1	1	#NULL!	4	#NULL!	6	1	9	#NULL!	3	1	1	2	2	2	2	#NULL!	1	2	2	2	0	4							#NULL!	2	#NULL!	#NULL!
2	2	2	2	999	6	1	9	2	3	1	1	2	2	2	2	#NULL!	1	2	2	2	0	2							4	2	0	9999
1	1	#NULL!	4	#NULL!	6	1	9	#NULL!	2	1	1	2	2	2	2	#NULL!	1	2	2	2	0	4							#NULL!	1	#NULL!	#NULL!
1	1	1	4	1	6	1	3	2	1	2	1	2	2	2	2	#NULL!	1	2	2	2	#NULL!	4							4	1	1	12
2	2	#NULL!	2	#NULL!	6	1	0	#NULL!	3	2	1	1	2	2	2	#NULL!	1	2	2	2	0	2							#NULL!	2	#NULL!	#NULL!
2	2	2	1	999	6	1	4	2	1	2	1	2	2	2	2	#NULL!	1	1	2	1	0	1							4	1	2	15
1	1	1	4	3	6	1	4	2	1	2	1	2	2	2	2	#NULL!	1	2	2	2	#NULL!	4							4	2	0	9999
2	2	2	1	999	6	1	99	2	1	1	3	2	2	2	2	#NULL!	1	2	2	2	0	1							4	1	3	34
2	2	#NULL!	2	#NULL!	6	1	3	#NULL!	2	1	1	2	2	2	1	#NULL!	1	2	2	2	7	2							#NULL!	1	#NULL!	#NULL!
1	1	2	4	4	6	1	3	2	1	1	1	2	2	2	1	#NULL!	1	1	2	2	6	4							4	1	1	15
2	2	2	1	999	6	1	3	2	1	1	1	2	2	2	2	#NULL!	1	2	2	2	0	1							4	1	2	80
2	2	2	2	999	6	1	1	2	1	1	3	2	2	2	1	#NULL!	1	2	2	2	0	2							4	2	0	9999
1	1	#NULL!	2	#NULL!	6	1	0	#NULL!	3	1	1	1	2	2	2	#NULL!	1	1	2	2	0	2							#NULL!	1	#NULL!	#NULL!
2	2	2	2	999	6	1	1	2	1	1	1	2	1	1	2	#NULL!	1	1	2	1	0	2							4	1	4	39
2	2	#NULL!	2	#NULL!	6	1	3	#NULL!	3	1	1	1	2	2	1	#NULL!	1	1	2	2	0	2							#NULL!	2	#NULL!	#NULL!
2	2	#NULL!	2	#NULL!	6	1	3	#NULL!	2	1	1	2	2	2	1	#NULL!	1	1	2	2	0	2							#NULL!	2	#NULL!	#NULL!
1	1	1	1	5	6	1	3	1	1	1	1	1	2	2	2	#NULL!	1	1	2	1	0	1							4	1	1	181
1	2	2	4	4	6	1	3	2	1	1	1	1	2	2	1	#NULL!	1	1	2	1	0	4							4	2	0	9999
2	2	2	1	999	5	1	2	2	1	1	1	1	2	2	2	#NULL!	1	2	2	2	0	1							4	2	0	9999
2	2	2	1	999	6	1	2	2	1	1	1	2	2	2	2	#NULL!	1	2	2	2	0	1							4	2	0	9999
2	2	2	1	999	6	1	1	2	1	1	1	2	2	2	2	#NULL!	1	2	2	2	1	1							4	1	1	5
1	1	1	4	3	5	1	2	2	3	1	1	2	2	2	1	#NULL!	1	1	2	2	0	4							4	1	1	3
2	2	2	1	999	6	1	1	2	3	1	1	1	2	2	1	#NULL!	1	1	2	1	0	1							4	1	1	10
2	2	2	1	999	5	1	1	2	1	1	1	2	2	2	2	#NULL!	1	2	2	2	0	1							4	2	0	9999
1	1	#NULL!	4	#NULL!	6	1	1	#NULL!	2	1	3	2	2	2	1	#NULL!	1	2	2	2	3	4							#NULL!	2	#NULL!	#NULL!
2	2	2	7	999	5	1	0	2	3	1	1	2	2	2	2	#NULL!	1	1	2	2	0	7							4	2	0	9999
2	2	2	2	999	6	1	3	2	1	1	3	2	2	2	1	#NULL!	1	2	2	2	0	2							4	1	3	36
1	1	1	4	3	6	1	3	2	1	1	3	2	2	2	2	#NULL!	1	1	2	2	1	4							4	1	3	32
2	2	2	2	999	6	1	0	2	2	6	1	1	2	2	1	#NULL!	1	1	2	9	0	2							4	1	35	321
1	1	#NULL!	4	#NULL!	6	1	3	#NULL!	3	1	1	2	2	2	2	#NULL!	1	2	2	2	0	4							#NULL!	1	#NULL!	#NULL!
2	2	2	1	999	6	1	2	2	1	1	1	2	2	2	2	#NULL!	1	1	2	2	1	1							4	1	2	12
2	2	2	1	999	5	1	3	2	1	1	1	2	2	2	2	#NULL!	1	2	2	2	0	1							4	2	0	9999
1	1	#NULL!	2	#NULL!	5	1	1	#NULL!	3	1	1	2	2	2	2	#NULL!	1	2	2	2	0	2							#NULL!	1	#NULL!	#NULL!
1	1	1	1	5	5	1	3	2	1	1	1	2	2	2	2	#NULL!	1	2	2	2	0	1							4	2	0	9999
2	2	#NULL!	1	#NULL!	5	1	3	#NULL!	2	1	3	2	2	2	2	#NULL!	1	2	2	2	5	1							#NULL!	2	#NULL!	#NULL!
1	1	#NULL!	4	#NULL!	6	1	3	#NULL!	3	1	3	2	2	2	2	#NULL!	1	2	2	2	0	4							#NULL!	1	#NULL!	#NULL!
1	1	1	7	7	5	1	1	2	2	1	1	1	2	2	1	#NULL!	1	1	2	2	0	7							4	1	2	34
2	2	2	1	999	6	1	5	2	1	1	1	2	2	2	2	#NULL!	1	2	2	2	0	1							4	1	4	64
1	1	1	4	3	5	1	4	2	1	1	3	2	2	2	2	#NULL!	1	2	2	2	0	4							4	1	3	116
2	2	2	1	999	6	1	6	2	1	1	1	2	2	2	2	#NULL!	1	2	2	2	9	1							4	1	2	57
1	1	1	4	3	5	1	4	2	1	1	1	2	2	2	2	#NULL!	1	2	2	2	0	4							4	2	0	9999
2	2	2	1	999	6	1	5	2	1	1	1	1	2	2	2	#NULL!	1	2	2	2	0	1							4	2	0	9999
2	2	2	7	999	5	1	4	2	3	1	1	2	2	2	2	#NULL!	1	1	2	2	#NULL!	7							4	1	4	74
2	2	#NULL!	2	#NULL!	6	1	6	#NULL!	3	1	3	2	2	2	1	#NULL!	1	2	2	1	0	2							#NULL!	1	#NULL!	#NULL!
2	2	#NULL!	2	#NULL!	6	1	6	#NULL!	3	1	3	2	2	2	1	#NULL!	1	2	2	2	0	2							#NULL!	1	#NULL!	#NULL!
2	2	2	1	999	5	1	4	2	1	1	1	2	2	2	2	#NULL!	1	2	2	2	0	1							4	1	6	241
1	1	1	4	3	6	1	4	2	1	1	1	2	2	2	2	#NULL!	1	2	2	2	0	4							4	1	2	28
2	2	2	1	999	6	1	8	2	1	1	3	2	2	2	2	#NULL!	1	2	2	2	#NULL!	1							4	2	0	9999
2	2	2	1	999	5	1	8	2	1	1	1	2	2	2	2	#NULL!	1	1	1	2	#NULL!	1							4	2	0	9999
2	2	2	8	999	6	1	8	2	1	1	1	2	2	2	2	#NULL!	1	2	2	2	0	8							4	2	0	9999
2	2	2	1	999	6	1	8	2	1	1	1	2	2	2	2	#NULL!	1	2	2	1	0	1							4	2	0	9999
2	2	2	2	999	5	1	7	2	1	1	1	2	2	2	2	#NULL!	1	2	2	2	0	2							4	2	0	9999
2	2	2	1	999	6	1	9	2	1	1	1	1	2	2	1	#NULL!	1	2	2	2	2	1							4	2	0	9999
2	2	1	2	1	6	1	9	2	1	1	1	2	2	2	2	#NULL!	1	2	2	2	0	2							4	1	2	14
2	2	#NULL!	2	#NULL!	6	1	1	#NULL!	3	2	1	2	2	2	2	#NULL!	1	2	2	2	0	2							#NULL!	2	#NULL!	#NULL!
2	2	2	2	999	6	1	3	2	1	2	1	2	2	2	1	#NULL!	1	2	2	2	0	2							4	2	0	9999
2	2	2	2	999	6	1	4	2	2	2	1	2	2	2	2	#NULL!	1	1	2	1	0	2							4	2	0	9999
1	1	1	3	3	6	1	99	2	1	1	3	2	2	2	1	#NULL!	1	2	2	2	3	3							5	1	4	109
2	2	2	1	999	6	1	1	2	1	1	3	2	2	2	1	#NULL!	1	1	2	9	1	1							4	1	1	9
1	1	1	4	3	6	1	3	2	1	1	1	1	2	2	1	#NULL!	1	2	2	2	0	4							4	2	0	9999
2	2	2	1	999	5	1	3	2	1	1	1	2	2	2	1	#NULL!	1	1	2	1	0	1							4	1	2	41
2	2	2	2	999	6	1	1	2	2	6	1	2	2	2	1	#NULL!	1	2	2	2	0	2							4	1	5	45
1	1	#NULL!	4	#NULL!	6	1	3	#NULL!	3	1	1	1	2	2	1	#NULL!	1	2	2	2	0	4							#NULL!	2	#NULL!	#NULL!
1	1	1	2	7	6	1	3	2	3	1	1	1	2	2	1	#NULL!	1	2	2	2	#NULL!	2							4	1	1	8
1	1	1	4	3	6	1	0	2	1	1	1	1	1	2	2	#NULL!	1	2	2	2	0	4							4	1	2	75
1	1	1	4	3	6	1	3	2	1	1	3	2	2	2	2	#NULL!	1	2	2	2	0	4							4	1	2	47
1	1	1	4	3	6	1	3	2	3	1	1	1	2	2	1	#NULL!	1	2	2	2	2	4							5	2	0	9999
2	2	2	1	999	5	1	3	2	1	1	1	2	2	2	2	#NULL!	1	2	2	2	0	1							4	1	8	103
1	1	1	4	3	6	1	3	2	1	1	3	1	2	1	1	#NULL!	1	2	2	1	0	4							4	1	1	6
2	2	2	1	999	6	1	2	2	1	1	1	1	2	2	1	#NULL!	1	1	2	2	0	1							4	1	3	482
2	2	2	1	999	5	1	3	2	1	1	1	2	2	2	2	#NULL!	1	2	2	2	3	1							4	1	1	46
2	2	2	1	999	6	1	3	2	1	1	3	2	2	2	2	#NULL!	1	2	2	2	0	1							4	2	0	9999
2	2	#NULL!	1	#NULL!	5	1	0	#NULL!	3	1	1	2	2	2	2	#NULL!	1	1	2	1	0	1							#NULL!	1	#NULL!	#NULL!
2	2	#NULL!	2	#NULL!	6	1	0	#NULL!	3	6	3	1	1	1	2	#NULL!	1	2	2	2	0	2							#NULL!	1	#NULL!	#NULL!
1	1	2	4	999	6	1	3	2	2	1	1	2	2	2	2	#NULL!	1	2	2	2	0	4							4	2	0	9999
1	1	1	3	6	6	1	1	2	1	1	1	2	2	2	2	#NULL!	4	2	2	2	0	3							4	2	0	9999
2	2	2	2	999	6	1	1	2	1	1	1	2	2	2	1	#NULL!	1	2	2	2	0	2							4	1	1	18
2	2	2	1	999	6	1	2	2	1	1	1	1	2	2	1	#NULL!	1	1	2	2	0	1							4	1	1	28
1	1	#NULL!	4	#NULL!	6	1	3	#NULL!	3	1	1	2	2	2	2	#NULL!	1	2	2	2	0	4							#NULL!	1	#NULL!	#NULL!
2	2	1	2	3	6	1	3	2	1	1	1	2	2	2	#NULL!	#NULL!	1	2	2	2	0	2							4	1	11	141
2	2	2	1	999	5	1	6	2	1	1	1	2	2	1	1	#NULL!	1	2	2	2	0	1							4	2	0	9999
2	2	2	1	999	6	1	5	2	1	1	3	2	2	2	1	#NULL!	1	2	2	2	0	1							4	1	1	28
1	1	1	4	3	6	1	4	2	1	1	3	1	1	2	1	#NULL!	1	2	2	2	0	4							4	2	0	9999
1	1	1	2	5	5	1	4	2	1	1	3	2	2	2	2	#NULL!	1	2	2	9	0	2							4	1	6	128
1	1	1	4	3	6	1	4	2	3	1	3	1	2	2	2	#NULL!	1	2	2	2	0	4							4	1	1	29
2	2	2	1	999	5	1	5	2	2	1	3	2	2	2	2	#NULL!	1	1	2	1	0	1							4	2	0	9999
2	2	2	1	999	6	1	6	2	1	1	1	2	2	2	2	#NULL!	1	2	2	2	0	1							4	1	1	33
2	2	2	1	999	5	1	6	2	1	1	3	2	2	2	2	#NULL!	1	2	2	2	1	1							4	1	1	17
2	2	2	7	999	6	1	4	2	3	1	1	1	2	2	1	#NULL!	1	2	2	2	0	7							4	1	4	599
1	1	1	4	3	6	1	6	2	1	1	3	2	2	2	1	#NULL!	1	2	2	2	#NULL!	4							4	2	0	9999
2	2	2	1	999	6	1	8	2	1	1	1	2	2	2	2	#NULL!	1	2	2	2	0	1							4	2	0	9999
2	2	2	1	999	5	1	8	2	2	1	3	2	2	2	1	#NULL!	1	2	2	2	0	1							4	1	4	75
2	2	2	1	999	6	1	3	2	3	2	1	2	2	2	2	#NULL!	1	2	2	2	0	1							5	2	0	9999
2	2	2	1	999	6	1	1	2	1	2	1	2	2	2	1	#NULL!	1	2	2	2	0	1							4	1	4	38
2	2	2	5	999	5	1	99	2	1	1	3	2	2	2	2	#NULL!	1	2		2	0	5							4	2	0	9999
2	2	2	1	999	5	1	3	2	1	1	3	2	2	2	2	#NULL!	1	2	2	2	0	1							4	1	3	48
2	2	2	1	999	6	1	3	2	1	1	1	2	2	2	2	#NULL!	1	2	2	2	0	1							4	2	0	9999
1	1	1	4	1	6	1	3	2	1	1	1	2	2	2	2	#NULL!	1	2	2	2	0	4							4	1	2	31
1	1	2	4	999	6	1	1	1	3	1	3	2	2	2	1	#NULL!	1	2	2	2	0	4							4	1	1	54
1	1	2	4	999	5	1	1	1	3	1	1	2	2	2	2	#NULL!	1	1	1	9	0	4							5	1	1	17
1	1	1	4	3	5	1	1	2	1	1	1	2	2	2	1	#NULL!	1	2	2	2	0	4							4	1	1	11
2	2	2	1	999	6	1	3	2	1	1	1	2	2	2	2	#NULL!	1	2	2	2	0	1							5	1	1	8
1	1	1	4	1	6	1	3	2	1	1	1	2	2	2	2	#NULL!	1	2	2	2	0	4							4	1	1	57
2	2	#NULL!	4	#NULL!	6	1	3	#NULL!	1	1	1	2	2	2	2	#NULL!	1	2	2	2	0	4							#NULL!	2	#NULL!	#NULL!
2	2	2	1	999	6	1	3	2	1	1	1	2	2	2	2	#NULL!	1	2	2	2	0	1	2	2	2	2	2	9	4	2	0	9999
1	1	1	4	3	6	1	3	2	1	1	1	2	2	2	2	#NULL!	1	2	2	2	0	4							4	1	1	14
2	2	2	1	999	5	1	3	2	1	1	1	2	2	2	2	#NULL!	1	2	2	2	#NULL!	1							4	1	6	162
2	2	2	5	999	6	1	1	1	2	1	1	2	2	2	2	#NULL!	1	2	2	1	0	5							5	2	1	3
2	2	2	2	999	6	1	3	2	1	1	1	1	2	2	2	#NULL!	1	2	2	2	0	2							4	1	2	60
2	2	2	2	999	5	1	3	2	1	1	1	2	2	2	2	#NULL!	1	1	2	1	0	2							5	2	0	9999
2	2	2	2	999	5	1	3	2	1	1	1	1	2	2	2	#NULL!	1	2	2	2	4	2							4	1	5	71
2	2	#NULL!	2	#NULL!	6	1	2	#NULL!	3	6	1	1	1	1	1	#NULL!	1	1	2	1	0	2							#NULL!	1	#NULL!	#NULL!
1	1	1	3	1	5	1	3	2	1	1	3	1	2	2	1	#NULL!	1	2	2	2	0	3							4	1	1	17
2	2	#NULL!	2	#NULL!	6	1	6	#NULL!	1	1	1	1	2	2	1	#NULL!	1	2	2	2	0	2							#NULL!	1	#NULL!	#NULL!
2	2	#NULL!	1	#NULL!	6	1	4	#NULL!	2	1	1	2	2	2	1	#NULL!	1	1	2	2	1	1							#NULL!	2	#NULL!	#NULL!
1	1	1	4	3	6	1	4	2	2	1	1	2	2	2	1	#NULL!	1	2	2	2	0	4							5	2	0	9999
1	1	2	4	999	6	1	4	2	1	1	1	2	2	2	2	#NULL!	1	2	2	2	0	4							4	2	0	9999
1	1	1	4	3	6	1	6	2	1	1	1	1	2	2	1	#NULL!	1	2	2	2	0	4							4	2	0	9999
2	2	2	1	999	5	1	6	2	1	1	1	2	2	2	2	#NULL!	1	1	2	2	1	1							4	2	0	9999
2	2	#NULL!	2	#NULL!	6	1	4	#NULL!	3	1	1	1	2	2	1	#NULL!	1	2	2	1	0	2							#NULL!	1	#NULL!	#NULL!
2	2	#NULL!	2	#NULL!	6	1	4	#NULL!	1	1	1	2	2	2	2	#NULL!	1	1	2	2	0	2							#NULL!	2	#NULL!	#NULL!
1	1	1	4	3	6	1	4	2	3	1	1	2	2	1	1	#NULL!	1	2	2	2	0	4							4	1	1	4
2	2	#NULL!	2	#NULL!	6	1	9	#NULL!	3	1	1	2	2	2	2	#NULL!	1	2	2	2	0	2							#NULL!	2	#NULL!	#NULL!
2	2	2	1	999	6	1	3	2	1	2	1	2	2	2	2	#NULL!	1	2	2	2	0	1							5	1	1	8
2	2	2	2	999	6	1	3	2	2	2	1	2	2	2	2	#NULL!	1	2	2	2	0	2							4	1	1	11
1	1	1	4	3	6	1	3	2	1	2	1	2	2	2	2	#NULL!	1	2	2	2	0	4							5	2	0	9999
2	2	2	5	999	6	1	3	2	5	2	1	2	1	2	2	#NULL!	1	1	2	2	4	5							4	2	0	9999
2	2	2	1	999	6	1	0	2	1	1	1	2	2	2	2	#NULL!	1	2	2	2	0	1							5	2	0	9999
2	2	2	1	999	6	1	3	2	2	1	1	2	2	2	2	#NULL!	1	2	2	2	0	1							4	1	7	157
1	1	1	4	3	6	1	3	1	1	1	1	2	2	2	2	#NULL!	1	1	2	1	0	4							5	1	2	213
2	2	#NULL!	2	#NULL!	5	1	2	#NULL!	3	1	1	2	2	2	1	#NULL!	1	1	2	2	0	2							#NULL!	2	#NULL!	#NULL!
2	2	2	1	999	6	1	3	2	3	1	1	2	2	2	2	#NULL!	1	2	2	2	0	1							4	1	2	28
2	2	2	1	999	6	1	3	2	1	1	1	1	1	2	1	#NULL!	1	1	2	2	#NULL!	1							4	2	0	9999
1	1	1	2	5	6	1	3	2	3	1	1	1	2	2	2	#NULL!	2	2	2	2	0	2							4	1	1	7
2	2	2	2	999	6	1	1	2	1	1	3	2	2	2	1	#NULL!	1	2	2	2	0	2							4	1	5	90
2	2	1	2	3	6	1	3	2	1	1	1	1	2	2	1	#NULL!	1	2	2	2	0	2							5	1	4	46
2	2	#NULL!	2	#NULL!	6	1	1	#NULL!	3	1	1	1	2	2	1	#NULL!	1	1	2	1	0	2							#NULL!	1	#NULL!	#NULL!
2	2	#NULL!	2	#NULL!	6	1	1	#NULL!	3	1	1	1	2	2	2	#NULL!	1	1	2	1	0	2							#NULL!	1	#NULL!	#NULL!
2	2	2	2	999	6	1	3	2	1	1	1	1	2	2	2	#NULL!	1	2	2	2	3	2							4	2	0	9999
2	2	2	1	999	6	1	3	2	1	1	1	2	2	2	2	#NULL!	1	2	2	2	0	1							5	2	0	9999
1	1	1	4	5	6	1	3	2	3	1	1	2	2	2	2	#NULL!	1	1	2	1	0	4							5	1	1	13
2	2	2	1	999	6	1	3	2	1	1	1	2	2	2	2	#NULL!	1	2	2	2	3	1							4	2	0	9999
2	2	2	1	999	6	1	3	2	1	1	1	2	2	2	2	#NULL!	1	2	2	2	0	1							4	2	0	9999
2	2	#NULL!	4	#NULL!	6	1	1	#NULL!	3	1	3	2	2	2	2	#NULL!	1	1	2	1	0	4							#NULL!	1	#NULL!	#NULL!
2	2	2	1	999	5	1	1	2	1	1	1	2	2	2	2	#NULL!	1	2	2	2	0	1							5	1	4	78
2	2	#NULL!	1	#NULL!	5	1	3	#NULL!	3	1	1	1	2	2	2	#NULL!	1	2	2	1	2	1							#NULL!	1	#NULL!	#NULL!
1	1	#NULL!	4	#NULL!	5	1	3	#NULL!	3	1	1	1	2	2	1	#NULL!	1	1	2	2	0	4							#NULL!	2	#NULL!	#NULL!
2	2	#NULL!	1	#NULL!	6	1	3	#NULL!	3	1	3	2	2	2	2	#NULL!	1	2	2	2	0	1							#NULL!	1	#NULL!	#NULL!
1	1	1	4	3	6	1	3	2	1	1	3	2	2	2	1	#NULL!	1	2	2	2	0	4							4	2	0	9999
2	2	#NULL!	2	#NULL!	6	1	1	#NULL!	3	6	1	2	1	1	1	#NULL!	1	1	2	1	#NULL!	2							#NULL!	1	#NULL!	#NULL!
2	2	2	1	999	6	1	3	2	1	1	1	2	2	2	1	#NULL!	1	2	2	2	0	1							4	1	3	32
1	1	#NULL!	4	#NULL!	5	1	3	#NULL!	3	1	1	2	2	2	2	#NULL!	1	2	2	2	0	4							#NULL!	2	#NULL!	#NULL!
1	1	1	4	3	6	1	1	2	1	1	1	2	2	2	2	#NULL!	1	1	2	1	0	4							4	1	3	62
2	2	2	1	999	6	1	3	2	1	1	1	2	2	2	1	#NULL!	1	2	2	2	0	1							5	1	6	152
2	2	2	1	999	5	1	3	2	1	1	1	2	1	2	2	#NULL!	1	1	2	2	1	1							4	2	0	9999
2	2	1	1	3	5	1	3	2	1	1	1	2	2	2	2	#NULL!	1	2	2	2	0	1							5	2	0	9999
2	2	2	2	999	6	1	6	1	1	1	3	2	2	2	2	#NULL!	1	2	2	2	0	2							5	2	0	25
2	2	2	1	999	6	1	4	2	1	1	1	2	2	2	2	#NULL!	1	2	2	2	0	1							4	2	0	9999
2	2	2	1	999	6	1	4	2	1	1	1	2	2	2	2	#NULL!	1	2	2	2	0	1							5	2	0	9999
1	1	1	4	3	6	1	6	2	1	1	3	2	2	2	2	#NULL!	1	2	2	2	0	4							4	1	1	4
2	2	2	1	999	6	1	4	2	1	1	1	2	2	2	2	#NULL!	1	2	2	2	0	1							4	2	0	9999
1	1	1	4	3	5	1	5	2	2	1	1	2	2	2	2	#NULL!	1	2	2	2	0	4							4	1	1	5
2	2	2	1	999	5	1	5	2	1	1	1	2	2	1	2	#NULL!	1	1	2	2	5	1							5	2	0	9999
2	2	2	1	999	6	1	6	2	5	1	3	2	2	2	2	#NULL!	1	2	2	2	0	1							4	2	0	9999
1	1	1	4	1	6	1	5	2	1	1	3	2	2	2	2	#NULL!	1	2	2	2	0	4							4	1	1	15
2	2	2	1	999	6	1	4	2	1	1	1	2	2	2	1	#NULL!	1	2	2	2	0	1							4	1	1	9
2	2	1	2	5	6	1	5	2	3	1	1	1	2	2	1	#NULL!	1	2	2	2	2	2							5	1	8	91
2	2	2	1	999	6	1	4	2	2	1	1	2	2	2	2	#NULL!	1	2	2	2	0	1							4	2	0	9999
2	2	2	1	999	6	1	4	2	1	1	1	2	2	2	2	#NULL!	1	2	2	2	0	1							4	2	0	9999
2	2	2	2	999	6	1	8	2	1	1	3	2	2	2	1	#NULL!	1	2	2	2	0	2							4	2	0	9999
1	1	1	4	3	6	1	8	2	1	1	1	2	2	2	2	#NULL!	1	2	2	2	0	4							4	2	0	9999
1	1	1	4	3	6	1	9	2	1	1	1	2	2	2	2	#NULL!	1	2	2	2	0	4							4	2	0	9999
2	2	1	2	3	6	1	3	2	3	2	1	2	2	2	2	#NULL!	1	2	2	2	0	2							4	1	7	110
2	2	2	2	999	6	1	9	2	1	2	1	2	2	2	2	#NULL!	1	2	2	2	0	2							5	1	1	10
1	1	1	2	7	6	1	99	2	2	1	1	2	2	2	1	#NULL!	1	2	2	2	0	2							5	1	2	33
2	2	#NULL!	2	#NULL!	6	1	#NULL!	#NULL!	3	1	3	1	2	2	1	#NULL!	1	2	2	#NULL!	0	2							#NULL!	1	#NULL!	#NULL!
1	1	1	3	2	6	1	99	2	1	1	3	1	2	2	1	#NULL!	1	2	2	2	0	3							5	1	2	52
2	2	2	5	999	6	1	3	2	2	1	3	1	2	2	2	#NULL!	1	1	2	2	0	5							5	1	9	251
2	2	2	1	999	6	1	3	2	3	1	1	1	2	2	2	#NULL!	1	2	2	2	0	1							5	1	11	393
1	1	1	4	3	6	1	1	2	1	1	1	2	2	2	2	#NULL!	1	1	2	2	2	4							5	1	1	12
2	2	2	2	999	6	1	3	2	1	1	3	2	2	2	1	#NULL!	1	2	2	2	0	2							4	1	2	73
2	2	#NULL!	1	#NULL!	6	1	3	#NULL!	3	1	1	1	2	2	1	#NULL!	1	1	2	1	1	1							#NULL!	1	#NULL!	#NULL!
2	2	#NULL!	2	#NULL!	6	1	3	#NULL!	3	1	1	1	2	2	2	#NULL!	1	2	2	2	0	2							#NULL!	1	#NULL!	#NULL!
2	2	#NULL!	2	#NULL!	6	1	3	#NULL!	3	1	1	1	2	2	1	#NULL!	1	2	2	1	0	2							#NULL!	1	#NULL!	#NULL!
2	2	2	1	999	6	1	3	2	1	1	3	2	2	2	1	#NULL!	1	2	2	2	2	1							4	1	3	69
2	2	2	1	999	6	1	3	2	1	1	1	2	2	2	1	#NULL!	1	2	2	2	0	1							5	2	0	9999
2	2	2	1	999	6	1	1	2	1	1	3	2	2	2	2	#NULL!	1	1	2	1	0	1							5	1	2	15
2	2	2	2	999	6	1	3	2	1	1	3	2	2	2	1	#NULL!	1	2	2	2	0	2							5	1	1	11
2	2	2	2	999	6	1	3	1	1	1	1	2	2	2	2	#NULL!	1	2	2	1	0	2							5	1	1	22
2	2	2	1	999	5	1	1	2	1	1	1	2	2	2	2	#NULL!	1	1	2	2	0	1							4	1	2	29
2	2	2	2	999	6	1	3	2	1	1	3	2	1	2	1	#NULL!	1	2	2	2	0	2							4	1	4	56
2	2	2	1	999	6	1	3	2	1	1	3	1	2	2	2	#NULL!	1	2	2	2	0	1	2	2	2	2	2	9	4	1	1	11
2	2	2	1	999	6	1	3	2	1	1	1	2	2	2	2	#NULL!	1	2	2	2	0	1							5	1	1	3
2	2	2	1	999	6	1	1	2	1	1	1	2	2	2	2	#NULL!	1	2	2	2	1	1							4	1	2	26
2	2	2	2	999	5	1	1	2	2	1	3	2	2	2	2	#NULL!	1	1	2	2	0	2							5	2	2	11
2	2	2	1	999	6	1	1	2	1	1	1	2	1	2	2	#NULL!	1	1	2	2	1	1							4	1	1	51
1	1	1	1	5	6	1	0	2	2	1	1	2	2	2	1	#NULL!	1	1	2	1	0	1							4	1	5	91
2	2	2	1	999	5	1	1	2	1	1	1	2	2	2	1	#NULL!	1	2	2	2	6	1							4	2	0	9999
2	2	2	1	999	6	1	6	2	1	1	1	2	2	2	2	#NULL!	1	2	2	2	0	1							4	2	0	9999
2	2	2	1	999	5	1	6	2	2	1	3	2	2	2	2	#NULL!	1	2	2	2	0	1							4	2	0	9999
999	999	2	#NULL!	999	5	1	6	2	1	1	1	2	2	2	2	#NULL!	1	2	2	2	1	#NULL!	2	2	2	2	2	2	4	1	1	19
1	1	1	1	7	6	1	6	2	1	1	1	1	2	2	2	#NULL!	1	1	2	2	1	1							4	1	2	49
2	2	2	5	999	6	1	4	2	1	1	3	2	2	2	2	#NULL!	1	2	2	2	0	5							4	1	2	38
2	2	2	1	999	6	1	6	2	1	1	1	2	2	2	2	#NULL!	1	1	2	1	0	1							4	2	0	9999
2	2	2	2	999	6	1	5	2	1	1	1	2	2	2	2	#NULL!	1	2	2	2	0	2							5	1	1	10
2	2	#NULL!	2	#NULL!	6	1	4	#NULL!	3	1	1	1	2	2	1	#NULL!	1	2	2	2	0	2							#NULL!	1	#NULL!	#NULL!
1	1	1	4	3	6	1	4	2	1	1	1	2	2	2	2	#NULL!	1	2	2	2	0	4							4	2	0	9999
2	2	2	1	999	5	1	6	2	1	1	1	2	2	2	2	#NULL!	1	2	2	2	0	1							4	2	0	9999
1	1	1	4	3	6	1	6	2	3	1	1	1	2	2	1	#NULL!	1	2	2	2	0	4							4	1	1	23
2	2	2	2	999	6	1	7	2	3	1	1	2	2	2	2	#NULL!	1	2	2	2	0	2							5	1	1	5
1	1	1	4	1	6	1	7	2	1	1	1	1	2	2	2	#NULL!	1	2	2	2	0	4							5	1	3	61
2	2	#NULL!	2	#NULL!	6	1	9	#NULL!	3	1	3	2	2	2	1	#NULL!	1	2	2	2	0	2							#NULL!	1	#NULL!	#NULL!
2	2	2	2	999	6	1	99	2	2	2	1	2	1	#NULL!	1	#NULL!	1	1	2	1	0	2							5	2	1	53
2	2	2	2	999	6	1	1	2	1	2	1	2	2	2	2	#NULL!	1	2	2	2	0	2							5	2	6	62
2	2	2	1	999	6	1	3	2	1	1	1	2	2	2	2	#NULL!	1	2	2	2	0	1	2	2	2	2	2	2	4	2	0	9999
1	1	#NULL!	4	#NULL!	6	1	1	#NULL!	3	1	1	1	2	2	2	#NULL!	1	2	2	2	0	4							#NULL!	1	#NULL!	#NULL!
2	2	1	1	1	5	1	3	2	2	1	3	2	2	2	2	#NULL!	1	2	2	2	4	1							5	1	4	35
2	2	#NULL!	1	#NULL!	6	1	3	#NULL!	3	1	1	1	2	2	1	#NULL!	1	1	2	1	1	1							#NULL!	1	#NULL!	#NULL!
1	1	1	4	3	6	1	1	2	1	6	1	2	2	2	1	#NULL!	1	2	2	2	0	4							5	1	1	15
2	2	2	2	999	5	1	3	2	1	1	1	2	2	2	2	#NULL!	1	2	2	2	0	2							5	1	2	44
2	2	2	1	999	6	1	1	2	1	1	1	2	2	2	2	#NULL!	1	2	2	2	0	1							5	2	0	9999
1	1	#NULL!	1	#NULL!	6	1	3	#NULL!	3	1	1	2	2	2	1	#NULL!	1	2	2	2	0	1							#NULL!	2	#NULL!	#NULL!
2	2	#NULL!	2	#NULL!	5	1	1	#NULL!	3	1	3	2	2	2	2	#NULL!	1	2	2	2	0	2							#NULL!	1	#NULL!	#NULL!
2	2	2	1	999	5	1	3	2	1	1	1	2	2	2	2	#NULL!	1	2	2	2	0	1							5	2	0	9999
2	2	2	1	999	6	1	3	2	1	1	1	2	1	2	2	#NULL!	1	2	2	2	0	1							5	2	0	9999
2	2	1	2	1	6	1	4	2	1	1	1	2	2	2	2	#NULL!	1	2	2	2	0	2							5	1	3	36
2	2	2	1	999	5	1	4	2	1	1	1	2	2	2	2	#NULL!	1	1	2	2	1	1							5	2	0	9999
1	1	#NULL!	4	#NULL!	6	1	4	#NULL!	3	6	1	1	2	2	1	#NULL!	1	1	2	1	0	4							#NULL!	1	#NULL!	#NULL!
1	1	2	4	999	6	1	6	2	2	1	3	2	2	2	1	#NULL!	1	2	2	2	0	4							4	1	1	19
2	2	2	2	999	6	1	6	2	1	1	1	2	2	2	2	#NULL!	1	2	2	2	0	2							4	1	1	23
2	2	#NULL!	1	#NULL!	6	1	4	#NULL!	1	1	1	1	2	2	1	#NULL!	1	1	2	1	0	1							#NULL!	1	#NULL!	#NULL!
2	2	2	1	999	6	1	7	2	1	1	3	2	2	2	2	#NULL!	1	2	2	2	0	1							5	2	0	9999
1	1	#NULL!	1	#NULL!	6	1	9	#NULL!	1	1	1	1	9	1	1	#NULL!	1	1	2	1	0	1							#NULL!	1	#NULL!	#NULL!
2	2	#NULL!	2	#NULL!	6	1	9	#NULL!	3	1	1	1	2	2	1	#NULL!	1	2	2	2	0	2							#NULL!	1	#NULL!	#NULL!
1	1	1	4	3	6	1	3	2	3	9	1	2	2	#NULL!	2	#NULL!	1	2	2	2	#NULL!	4							5	2	0	9999
2	2	2	1	999	6	1	1	2	2	2	1	2	2	2	1	#NULL!	1	2	2	2	0	1							5	1	1	12
2	2	#NULL!	2	#NULL!	6	1	4	#NULL!	2	2	1	1	2	2	1	#NULL!	1	2	2	2	0	2							#NULL!	1	#NULL!	#NULL!
2	2	2	1	999	5	1	2	2	1	1	1	2	2	2	2	#NULL!	1	2	2	2	0	1							5	1	2	20
1	1	1	2	7	6	1	3	2	3	1	1	2	2	2	2	#NULL!	1	2	2	2	0	2							5	1	3	56
2	2	2	2	999	5	1	3	2	1	1	1	2	2	2	2	#NULL!	1	2	2	2	0	2							5	2	0	9999
2	2	#NULL!	4	#NULL!	6	1	3	#NULL!	2	1	3	1	2	2	1	#NULL!	1	2	2	2	0	4							#NULL!	1	#NULL!	#NULL!
1	1	1	4	1	5	1	3	2	1	1	3	2	2	2	2	#NULL!	1	2	2	2	0	4							5	1	1	37
2	2	2	2	999	6	1	3	2	1	1	1	1	2	2	2	#NULL!	1	2	2	2	0	2							5	1	9	51
1	1	1	4	3	5	1	1	2	1	1	1	2	2	2	1	#NULL!	1	2	2	2	0	4							5	1	1	30
2	2	2	1	999	5	1	2	2	1	1	1	2	2	2	2	#NULL!	1	1	2	2	0	1							5	2	0	9999
2	2	2	2	999	6	1	3	2	1	1	1	1	2	2	2	#NULL!	1	2	2	2	#NULL!	2							5	2	0	9999
2	2	#NULL!	2	#NULL!	5	1	3	#NULL!	3	1	1	2	2	2	2	#NULL!	1	2	2	2	0	2							#NULL!	2	#NULL!	#NULL!
2	2	2	2	999	6	1	3	2	1	1	1	1	2	2	1	#NULL!	1	2	2	2	0	2							5	1	4	52
2	2	2	2	999	6	1	3	1	1	1	1	2	2	2	2	#NULL!	1	2	2	2	0	2							5	1	2	22
2	2	#NULL!	1	#NULL!	6	1	3	#NULL!	2	1	1	1	2	2	2	#NULL!	1	2	2	2	0	1							#NULL!	2	#NULL!	#NULL!
2	2	2	1	999	6	1	3	2	3	1	1	2	2	2	1	#NULL!	1	1	2	1	0	1							5	2	1	33
1	1	1	1	3	6	1	3	2	2	1	1	2	2	1	1	#NULL!	1	2	2	2	1	1							5	1	2	25
1	1	1	4	3	6	1	2	1	2	1	1	1	2	2	1	#NULL!	1	2	2	2	0	4							5	1	2	17
1	1	1	4	1	6	1	2	2	2	1	3	2	2	2	2	#NULL!	1	2	2	2	0	4							5	1	2	11
2	2	#NULL!	2	#NULL!	6	1	5	#NULL!	3	1	1	2	2	2	1	#NULL!	1	2	2	2	0	2							#NULL!	1	#NULL!	#NULL!
2	2	#NULL!	2	#NULL!	6	1	6	#NULL!	3	1	3	2	2	2	2	#NULL!	1	2	2	2	0	2							#NULL!	1	#NULL!	#NULL!
2	2	2	1	999	6	1	4	2	1	1	1	2	2	2	2	#NULL!	1	2	2	2	1	1							5	1	3	24
2	2	2	1	999	6	1	4	2	1	1	1	2	2	2	2	#NULL!	1	2	2	1	0	1							5	1	1	36
2	2	2	2	999	5	1	5	2	3	1	1	2	2	2	2	#NULL!	1	1	2	2	0	2							5	1	2	144
1	1	#NULL!	4	#NULL!	6	1	4	#NULL!	1	1	1	2	2	2	2	#NULL!	1	2	2	2	0	4							#NULL!	1	#NULL!	#NULL!
1	1	2	4	999	6	1	5	2	1	1	1	2	2	2	1	#NULL!	1	1	2	2	#NULL!	4							5	1	1	74
1	2	2	1	8	6	1	4	2	1	6	1	1	2	2	1	#NULL!	1	1	2	2	1	1							5	2	0	9999
2	2	2	1	999	6	1	4	2	1	1	1	2	2	2	2	#NULL!	1	1	2	2	1	1							5	2	0	9999
1	2	2	2	8	6	1	6	2	1	1	1	2	1	2	2	#NULL!	1	2	2	2	0	2							5	2	0	9999
1	1	1	4	3	6	1	6	2	1	1	1	2	2	2	2	#NULL!	1	2	2	2	2	4							5	1	8	92
2	2	2	2	999	6	1	8	2	3	1	3	2	2	2	2	#NULL!	1	2	2	2	0	2							5	2	0	9999
2	2	2	1	999	6	1	8	2	1	1	3	2	1	2	2	#NULL!	1	2	2	2	0	1							5	2	0	9999
1	1	#NULL!	4	#NULL!	5	1	7	#NULL!	2	1	1	2	2	2	2	#NULL!	1	1	2	1	0	4							#NULL!	1	#NULL!	#NULL!
1	1	1	4	3	6	1	7	2	1	1	1	1	2	2	1	#NULL!	1	2	2	2	0	4							5	2	0	9999
2	2	2	1	999	6	1	8	2	1	1	1	2	2	2	2	#NULL!	1	2	2	2	0	1							5	1	1	365
2	2	2	2	999	6	1	9	2	1	1	3	2	2	2	2	#NULL!	1	2	2	2	0	2							5	2	0	9999
1	1	1	4	1	6	1	9	2	1	1	1	1	2	2	2	#NULL!	1	1	9	2	0	4							5	1	1	8
2	2	2	2	999	6	1	4	2	2	2	1	2	2	2	1	#NULL!	1	1	2	2	0	2							5	1	7	59
2	2	2	2	999	6	1	9	2	2	2	1	2	2	2	2	#NULL!	1	1	2	1	0	2	2	2	2	2	2	1	5	1	1	20
1	1	1	4	3	6	1	99	2	1	1	1	2	2	2	2	#NULL!	1	1	2	1	#NULL!	4							5	2	0	9999
2	2	2	2	999	6	1	1	2	1	1	3	2	2	2	2	#NULL!	1	1	2	2	1	2							5	1	1	3
2	2	2	1	999	6	1	1	2	2	1	1	2	2	2	2	#NULL!	1	2	2	2	0	1							5	2	0	9999
2	2	#NULL!	5	#NULL!	6	1	3	#NULL!	3	1	3	2	2	2	2	#NULL!	1	2	2	2	0	5							#NULL!	1	#NULL!	#NULL!
2	2	2	1	999	6	1	1	2	1	1	1	2	1	2	2	#NULL!	1	1	2	1	1	1							5	2	0	9999
1	1	1	4	3	6	1	2	2	1	1	1	1	2	2	2	#NULL!	1	1	2	2	0	4							5	1	4	51
2	2	2	2	999	6	1	3	2	3	1	3	1	2	2	1	#NULL!	1	2	2	2	0	2							5	2	0	9999
1	2	2	2	8	6	1	2	2	1	1	3	2	2	2	1	#NULL!	1	2	2	2	0	2							5	2	0	9999
1	1	1	4	3	6	1	3	2	1	1	3	2	2	2	2	#NULL!	1	2	2	2	0	4							5	1	1	40
2	2	2	2	999	6	1	3	2	2	1	1	2	2	2	2	#NULL!	1	1	2	2	0	2							5	1	10	318
2	2	2	1	999	6	1	3	2	1	1	1	1	2	2	1	#NULL!	1	2	2	2	0	1							5	2	0	9999
2	2	2	1	999	6	1	3	1	1	6	1	1	2	2	1	#NULL!	1	1	2	1	0	1							5	2	0	9999
1	1	1	4	3	6	1	3	2	1	1	1	2	2	2	2	#NULL!	1	2	2	2	2	4							5	1	3	74
2	2	2	7	999	6	1	3	2	2	1	1	2	2	2	2	#NULL!	1	2	2	2	0	7							5	1	2	38
2	2	#NULL!	1	#NULL!	6	1	3	#NULL!	2	1	3	2	2	2	2	#NULL!	1	2	2	2	1	1							#NULL!	1	#NULL!	#NULL!
1	1	1	4	3	6	1	6	2	1	1	3	1	2	2	2	#NULL!	1	2	2	2	5	4							5	1	1	7
2	2	2	1	999	6	1	5	2	1	1	3	2	2	2	1	#NULL!	1	2	2	2	0	1							5	2	0	9999
2	2	#NULL!	2	#NULL!	6	1	4	#NULL!	3	1	1	2	2	2	1	#NULL!	1	2	2	2	0	2							#NULL!	1	#NULL!	#NULL!
1	1	2	3	999	6	1	5	2	2	1	1	2	2	2	2	#NULL!	1	1	2	1	0	3							5	2	0	9999
2	2	2	1	999	6	1	4	2	1	1	1	1	2	2	1	#NULL!	1	2	2	2	0	1							5	2	0	9999
1	1	1	4	3	6	1	9	2	1	9	1	2	2	2	2	#NULL!	1	2	2	2	0	4							5	2	0	9999
2	2	2	1	999	6	1	6	2	1	2	1	2	2	2	2	#NULL!	1	2	2	2	0	1							5	2	0	9999
2	2	#NULL!	1	#NULL!	5	1	1	#NULL!	2	1	1	2	2	2	2	#NULL!	1	2	2	2	0	1							#NULL!	1	1	#NULL!
2	2	2	1	999	6	1	1	1	2	1	1	1	2	2	2	#NULL!	1	2	2	1	0	1							5	1	7	164
2	2	#NULL!	1	#NULL!	6	1	1	#NULL!	2	1	1	2	2	2	2	#NULL!	1	2	2	2	0	1							#NULL!	2	#NULL!	#NULL!
1	1	1	4	3	6	1	3	2	1	1	1	2	2	2	2	#NULL!	1	2	2	2	0	4							5	1	1	8
2	2	2	1	999	5	1	0	2	1	1	1	2	1	2	2	#NULL!	1	2	2	2	#NULL!	1							5	1	1	28
1	1	1	4	1	5	1	3	2	1	1	3	2	2	2	1	#NULL!	1	2	2	2	#NULL!	4							5	1	1	16
2	2	2	5	999	6	1	2	2	3	1	1	2	2	2	2	#NULL!	1	2	2	2	0	5							5	1	1	28
2	2	2	2	999	6	1	1	2	1	1	1	2	2	2	2	#NULL!	1	2	2	2	0	2							5	2	0	9999
1	1	1	2	5	5	1	3	2	1	1	1	2	2	2	2	#NULL!	1	1	2	2	0	2							5	1	1	8
1	1	1	4	1	6	1	3	2	1	3	3	2	2	2	1	#NULL!	1	2	2	2	0	4							5	1	8	119
2	2	#NULL!	1	#NULL!	6	1	3	#NULL!	2	1	1	2	2	2	2	#NULL!	1	2	2	2	0	1	2	2	2	2	2	2	#NULL!	2	#NULL!	#NULL!
2	2	#NULL!	1	#NULL!	6	1	1	#NULL!	3	1	1	1	2	2	2	#NULL!	1	2	2	2	0	1							#NULL!	1	#NULL!	#NULL!
1	1	1	4	1	6	1	3	2	1	1	3	2	2	2	1	#NULL!	1	2	2	2	0	4							5	1	5	81
2	2	2	1	999	6	1	1	2	1	1	3	2	2	2	2	#NULL!	1	2	2	1	0	1							5	1	1	17
2	2	2	2	999	6	1	3	2	1	1	1	2	2	2	2	#NULL!	1	2	2	2	#NULL!	2							5	2	0	9999
1	1	1	4	3	6	1	3	2	1	1	1	2	2	2	2	#NULL!	1	2	2	2	0	4							5	1	1	3
2	2	2	1	999	6	1	6	2	2	1	3	1	2	2	2	#NULL!	1	2	2	2	1	1							5	1	2	24
2	2	#NULL!	2	#NULL!	6	1	6	#NULL!	3	1	1	2	2	2	2	#NULL!	1	2	2	2	0	2							#NULL!	1	#NULL!	#NULL!
1	1	1	4	1	6	1	6	2	1	1	1	2	2	2	2	#NULL!	1	2	2	2	4	4							5	1	2	20
1	1	1	1	5	6	1	4	2	2	1	1	1	2	1	2	#NULL!	1	1	2	9	0	1							5	1	9	300
2	2	#NULL!	4	#NULL!	6	1	4	#NULL!	3	1	1	1	2	2	2	#NULL!	1	2	2	2	0	4							#NULL!	2	#NULL!	#NULL!
1	1	1	4	3	6	1	4	2	1	1	1	2	2	2	2	#NULL!	1	2	2	1	2	4							5	1	2	31
1	1	#NULL!	1	#NULL!	6	1	6	#NULL!	3	1	1	2	2	2	2	#NULL!	1	2	2	2	0	1							#NULL!	1	#NULL!	#NULL!
1	1	1	2	7	6	1	5	2	3	1	1	1	2	2	2	#NULL!	1	1	2	1	2	2							5	2	0	9999
2	2	2	2	999	6	1	4	2	2	1	1	2	2	2	2	#NULL!	1	2	2	2	0	2							5	1	2	76
2	2	2	2	999	6	1	4	2	1	1	1	1	2	2	2	#NULL!	1	2	2	2	0	2							5	1	1	63
2	2	2	2	999	6	1	4	2	3	1	1	2	2	2	2	#NULL!	1	2	2	2	2	2							5	1	3	21
2	2	2	2	999	6	1	4	2	2	1	1	1	2	2	2	#NULL!	1	2	2	2	0	2							5	1	7	132
2	2	2	1	999	6	1	8	2	1	3	1	2	2	2	2	#NULL!	1	2	2	2	0	1							5	2	0	9999
2	2	2	1	999	6	1	8	2	1	1	1	2	2	1	2	#NULL!	1	1	2	1	0	1							5	1	7	85
1	1	1	4	3	5	1	9	2	1	1	1	2	2	2	2	#NULL!	1	1	2	2	0	4							5	2	0	9999
2	2	2	7	999	6	1	9	2	1	1	3	2	2	2	1	#NULL!	1	2	2	2	3	7				2	2	9	5	1	2	30
2	2	2	2	999	9	1	9	2	1	1	1	2	2	1	2	#NULL!	1	2	2	2	0	2							5	1	1	19
1	1	1	1	5	6	1	3	2	1	1	1	1	2	2	2	#NULL!	1	2	2	2	0	1							5	2	0	9999
1	1	1	4	3	6	1	3	2	1	1	1	1	2	1	1	#NULL!	1	1	2	2	0	4							5	2	0	9999
1	2	2	2	8	5	1	3	2	1	1	1	1	2	2	2	#NULL!	1	2	2	2	0	2							5	1	2	11
1	1	1	4	3	5	1	1	2	1	1	1	2	2	2	2	#NULL!	4	2	2	2	0	4							5	2	0	9999
2	2	2	1	999	5	1	2	2	1	1	1	2	2	2	2	#NULL!	1	2	2	2	0	1							5	2	0	9999
2	2	2	1	999	5	1	3	2	1	1	1	2	2	2	2	#NULL!	1	2	2	2	0	1							5	2	0	9999
2	2	2	2	999	1	1	3	2	1	1	1	2	2	2	1	#NULL!	1	2	2	2	0	2							5	2	0	9999
2	2	#NULL!	2	#NULL!	6	1	6	#NULL!	3	1	1	2	2	2	2	#NULL!	1	2	2	2	0	2							#NULL!	1	#NULL!	#NULL!
2	2	2	1	999	6	1	4	2	1	1	1	2	2	2	2	#NULL!	4	2	2	2	1	1							5	1	1	29
1	1	1	4	3	6	1	6	2	1	1	3	1	1	2	1	#NULL!	1	2	2	2	0	4							5	1	1	57
2	2	2	1	999	6	1	5	2	1	1	1	2	2	2	2	#NULL!	1	2	2	2	0	1							5	1	2	20
2	2	2	1	999	1	1	5	2	1	1	1	2	2	2	2	#NULL!	1	2	1	2	1	1							5	2	0	9999
2	2	#NULL!	1	#NULL!	6	1	3	#NULL!	1	2	1	2	2	2	2	#NULL!	1	2	2	2	2	1							#NULL!	1	#NULL!	#NULL!
2	2	2	1	999	5	1	3	2	1	1	1	2	2	2	2	#NULL!	1	2	2	2	0	1							5	1	3	38
2	2	2	7	999	6	1	3	2	2	1	3	1	2	2	1	#NULL!	1	2	2	2	0	7							5	1	5	162
2	2	2	5	999	6	1	3	2	2	1	1	1	2	2	1	#NULL!	1	2	2	2	0	5							5	1	7	142
1	1	1	4	3	6	1	3	2	1	1	3	2	2	2	2	#NULL!	1	2	2	2	0	4							5	1	1	43
2	2	2	2	999	5	1	0	2	3	1	3	2	2	2	1	#NULL!	1	2	2	2	0	2							5	1	1	82
1	1	1	2	5	6	1	1	2	2	1	1	1	2	2	1	#NULL!	1	2	2	2	0	2							5	2	0	9999
2	2	2	1	999	6	1	3	2	1	1	1	1	2	2	1	#NULL!	1	2	9	2	2	1							5	1	1	14
2	2	2	1	999	6	1	3	2	2	1	3	2	2	2	2	#NULL!	1	1	2	1	1	1							5	1	1	23
2	2	#NULL!	1	#NULL!	5	1	2	#NULL!	3	1	1	2	2	2	2	#NULL!	1	1	2	1	1	1							#NULL!	2	#NULL!	#NULL!
1	1	1	4	1	5	1	4	2	1	1	1	2	2	2	2	#NULL!	1	2	2	2	0	4							5	2	0	9999
1	1	#NULL!	4	#NULL!	6	1	6	#NULL!	3	1	1	2	2	1	2	#NULL!	1	2	2	2	0	4							#NULL!	2	#NULL!	#NULL!
2	2	2	1	999	6	1	7	2	1	1	1	2	2	2	2	#NULL!	1	2	9	2	0	1							5	1	1	2
2	2	2	1	999	6	1	7	2	1	1	1	2	2	2	2	#NULL!	1	2	2	2	0	1							5	2	0	9999
1	1	1	4	1	6	1	9	2	1	1	3	1	2	1	2	#NULL!	1	2	2	2	0	4							5	1	3	72
2	2	#NULL!	2	#NULL!	6	1	9	#NULL!	1	1	1	2	2	1	1	#NULL!	1	1	2	1	0	2							#NULL!	2	#NULL!	#NULL!
2	2	1	2	3	6	1	9	2	3	1	1	2	2	1	1	#NULL!	1	1	2	1	0	2							5	2	0	9999
2	2	#NULL!	5	#NULL!	6	1	9	#NULL!	5	1	1	2	1	2	1	#NULL!	1	2	2	2	0	5							#NULL!	2	#NULL!	#NULL!
1	1	1	4	1	6	1	9	2	5	1	1	2	1	2	1	#NULL!	1	1	2	1	0	4							5	1	1	1
1	1	1	4	3	6	1	2	2	3	9	3	2	2	2	1	#NULL!	1	2	2	2	0	4							5	1	1	42
1	2	#NULL!	2	#NULL!	5	1	2	#NULL!	3	2	1	2	2	2	2	#NULL!	1	1	2	1	0	2							#NULL!	2	#NULL!	#NULL!
1	1	1	4	3	5	1	99	2	1	1	1	2	2	1	2	#NULL!	1	2	2	1	0	4							5	1	2	132
2	2	2	1	999	6	1	3	2	1	1	1	2	2	2	2	#NULL!	1	2	2	2	0	1							6	2	0	9999
2	2	2	2	999	6	1	3	2	1	1	1	1	2	2	2	#NULL!	1	2	2	2	0	2							5	1	3	35
1	1	1	4	3	5	1	3	2	2	1	3	2	2	2	2	#NULL!	1	2	2	2	0	4							5	1	5	105
1	2	2	2	8	6	1	1	2	1	1	3	1	2	2	1	#NULL!	1	2	2	1	0	2							5	1	4	61
2	2	#NULL!	1	#NULL!	5	1	6	#NULL!	2	1	1	2	2	2	2	#NULL!	1	2	2	2	0	1							#NULL!	2	#NULL!	#NULL!
2	2	1	1	5	6	1	4	2	2	1	1	2	2	2	2	#NULL!	1	2	2	2	0	1							5	1	15	349
2	2	2	1	999	6	1	5	2	1	1	1	2	2	2	2	#NULL!	1	1	2	2	0	1							5	2	0	9999
2	2	2	2	999	6	1	5	2	1	1	1	2	2	2	2	#NULL!	1	2	2	2	0	2							5	2	0	9999
1	1	1	2	5	6	1	4	2	2	1	1	2	2	2	1	#NULL!	1	2	2	2	0	2							5	1	1	12
1	1	1	4	2	6	1	6	2	5	1	3	2	2	2	2	#NULL!	1	2	2	2	0	4							5	2	0	9999
2	2	2	1	999	6	1	6	2	1	1	1	2	2	2	2	#NULL!	1	2	2	2	0	1							5	1	11	152
2	2	2	2	999	6	1	4	2	1	1	1	2	2	2	2	#NULL!	1	2	2	2	1	2							5	2	0	9999
2	2	2	2	8	5	1	9	2	1	1	3	2	2	2	1	#NULL!	1	2	2	2	0	2							5	2	0	9999
2	2	2	1	999	6	1	3	2	1	2	1	2	2	2	2	#NULL!	1	1	2	1	0	1							5	2	0	9999
2	2	2	2	999	6	1	3	2	1	6	1	1	2	2	1	#NULL!	1	1	2	2	1	2							5	2	0	9999
1	1	#NULL!	1	#NULL!	6	1	3	#NULL!	2	1	1	1	2	2	2	#NULL!	1	2	2	2	0	1							#NULL!	1	#NULL!	#NULL!
2	2	2	2	999	6	1	3	2	1	1	1	2	2	2	2	#NULL!	1	2	2	2	0	2							5	1	2	27
1	1	1	4	1	6	1	3	2	1	1	3	2	2	2	2	#NULL!	1	2	2	2	0	4							5	1	1	17
1	1	1	4	3	6	1	1	2	5	1	1	2	2	2	2	#NULL!	1	2	2	2	0	4							5	1	1	7
2	2	2	1	999	6	1	4	2	1	1	3	2	2	2	2	#NULL!	1	2	2	2	0	1							5	1	3	142
2	2	2	1	999	6	1	4	2	1	1	1	2	2	2	2	#NULL!	1	2	2	2	0	1							5	1	4	106
1	1	1	4	3	6	1	8	2	2	1	1	2	2	2	1	#NULL!	1	2	2	2	0	4							6	1	1	29
2	2	#NULL!	1	#NULL!	6	1	3	#NULL!	2	2	1	2	2	2	2	#NULL!	1	1	2	1	0	1							#NULL!	2	#NULL!	#NULL!
1	1	1	3	3	6	1	3	2	1	1	1	2	2	2	2	#NULL!	1	2	2	2	0	3							5	1	2	18
2	2	2	1	999	6	1	3	2	1	1	1	2	2	2	2	#NULL!	1	2	2	2	1	1							6	2	0	9999
2	2	2	1	999	6	1	3	2	2	1	1	2	2	2	1	#NULL!	1	2	2	2	1	1							5	1	4	49
2	2	2	1	999	6	1	3	1	2	1	1	1	1	2	2	#NULL!	1	2	2	2	0	1							6	1	1	6
2	2	2	1	999	5	1	1	2	2	1	1	2	2	2	2	#NULL!	1	2	2	2	0	1							6	2	0	9999
2	2	2	1	999	6	1	2	2	5	1	1	1	2	2	2	#NULL!	1	2	2	2	0	1							6	2	0	9999
2	2	2	1	999	6	1	4	2	1	4	3	2	2	2	2	#NULL!	1	2	2	2	1	1							6	2	0	9999
1	1	1	4	3	6	1	6	2	1	1	1	2	2	2	1	#NULL!	1	2	2	2	0	4							6	2	0	9999
1	1	1	4	1	6	1	4	2	1	1	1	2	2	2	2	#NULL!	1	1	2	1	0	4							5	1	1	8
2	2	2	1	999	6	1	9	2	1	1	1	2	2	2	2	#NULL!	1	2	2	2	0	1							6	2	0	9999
2	2	2	1	999	6	1	4	2	1	2	1	1	2	2	1	#NULL!	1	2	2	2	2	1							6	1	6	244
2	2	2	1	999	6	1	1	2	1	1	1	2	2	2	2	#NULL!	1	2	2	2	0	1							6	2	0	9999
1	1	1	4	7	6	1	3	2	1	1	1	2	2	2	2	#NULL!	1	2	2	2	0	4							5	1	1	17
2	2	2	2	999	5	1	3	2	1	1	1	2	2	2	2	#NULL!	1	2	2	2	0	2							5	2	0	9999
1	1	1	3	1	6	1	2	2	3	1	1	1	2	2	2	#NULL!	1	1	2	2	0	3							6	2	0	9999
2	2	2	1	999	6	1	3	2	2	1	3	2	2	2	1	#NULL!	1	2	2	2	0	1							6	1	14	350
1	2	2	1	8	6	1	1	2	3	3	3	1	2	2	1	#NULL!	1	1	2	2	0	1							6	1	1	16
2	2	2	1	999	6	1	5	2	1	1	1	2	2	2	2	#NULL!	1	1	2	1	0	1							5	2	0	9999
2	2	2	1	999	5	1	6	2	1	1	1	2	2	2	2	#NULL!	2	2	2	2	0	1							6	2	0	9999
1	1	1	1	5	6	1	4	2	1	1	1	2	2	2	1	#NULL!	1	2	2	2	0	1							6	1	2	18
2	2	2	2	999	6	1	4	2	1	1	1	2	2	2	2	#NULL!	1	2	2	2	0	2							5	1	1	32
1	1	1	3	1	6	1	4	2	1	1	1	2	2	2	#NULL!	#NULL!	1	2	2	2	0	3							6	2	0	9999
2	2	2	2	999	6	1	7	2	1	1	1	2	1	2	1	#NULL!	1	2	2	2	0	2							6	1	2	28
2	2	2	1	999	5	1	1	2	1	1	1	2	2	2	2	#NULL!	1	2	2	2	2	1							6	1	1	11
2	2	2	1	999	5	1	3	2	1	1	3	2	2	2	1	#NULL!	1	2	2	2	0	1							6	2	0	9999
1	1	1	4	3	6	1	3	2	2	1	1	1	2	2	2	#NULL!	1	2	2	2	0	4							6	1	4	36
2	2	2	1	999	6	1	3	2	1	1	3	1	2	1	1	#NULL!	1	2	2	2	0	1							5	1	1	61
2	2	2	1	999	6	1	6	2	1	1	1	2	2	2	2	#NULL!	1	2	2	2	0	1							6	2	0	9999
1	2	2	4	4	6	1	4	2	1	1	1	2	2	2	1	#NULL!	1	2	2	2	0	4							6	2	0	9999
1	1	1	1	5	6	1	6	2	1	1	1	2	2	2	2	#NULL!	1	2	2	2	0	1							6	1	5	90
2	2	2	1	999	6	1	6	2	3	1	1	1	2	2	2	#NULL!	1	2	2	2	0	1							5	1	1	11
1	1	2	4	999	5	1	5	2	1	1	1	2	2	2	2	#NULL!	1	2	2	2	0	4							6	2	0	9999
2	2	2	1	999	5	1	5	2	1	1	1	2	2	2	2	#NULL!	1	2	2	2	0	1							5	2	0	9999
2	2	2	2	999	6	1	0	2	1	2	3	2	2	2	1	#NULL!	1	2	2	2	0	2							6	1	3	178
1	1	1	4	1	5	1	99	2	1	1	1	2	1	2	2	#NULL!	1	2	2	2	0	4							6	2	0	9999
2	2	2	1	999	6	1	3	2	1	1	3	2	2	2	2	#NULL!	1	2	2	2	0	1							6	1	2	17
1	1	1	4	1	6	1	3	2	1	1	3	2	2	2	2	#NULL!	1	2	2	2	0	4							6	1	1	72
1	1	1	3	1	5	1	9	2	1	1	1	1	2	2	1	#NULL!	1	2	2	2	0	3							6	2	0	9999
1	1	1	4	1	6	1	3	2	1	1	3	2	2	2	2	#NULL!	1	2	2	2	0	4							6	1	2	67
2	2	2	2	999	6	1	4	2	1	1	1	2	2	2	2	#NULL!	1	2	2	2	0	2							6	1	1	97
2	2	2	1	999	6	1	5	2	1	1	1	1	2	2	2	#NULL!	1	2	2	2	0	1							6	1	1	13
1	1	1	1	5	6	1	5	2	1	1	1	2	2	2	1	#NULL!	1	1	2	2	0	1							6	2	0	9999
2	2	2	1	999	6	1	5	2	1	1	1	2	2	2	2	#NULL!	1	2	2	2	1	1							6	1	1	27
2	2	2	2	999	5	1	1	2	2	1	1	2	2	2	2	#NULL!	1	2	2	2	0	2							6	1	1	42
2	2	1	4	3	5	1	3	2	1	1	3	1	2	2	1	#NULL!	1	2	2	2	0	4							6	2	0	9999
1	1	1	4	3	6	1	3	1	1	1	1	1	2	2	2	#NULL!	1	2	2	2	0	4							6	2	0	9999
2	2	2	2	999	5	1	3	2	1	1	1	2	2	2	1	#NULL!	1	1	2	1	0	2							6	1	1	25
1	1	1	4	5	6	1	3	2	1	1	3	1	2	2	1	#NULL!	1	2	2	2	0	4							6	1	2	26
1	1	1	4	3	6	1	4	2	3	1	1	2	2	2	2	#NULL!	1	2	2	2	0	4							6	2	1	7
1	1	#NULL!	4	#NULL!	5	1	4	#NULL!	3	1	3	1	2	2	1	#NULL!	1	2	2	2	0	4							#NULL!	2	#NULL!	#NULL!
1	1	1	4	3	6	1	3	2	1	1	3	1	2	1	1	#NULL!	1	2	2	2	0	4							6	1	1	44
1	1	1	4	3	6	1	6	2	1	1	3	1	2	2	1	#NULL!	1	2	2	2	0	4							6	1	1	44
2	2	2	1	999	6	1	9	2	1	1	1	2	2	2	1	#NULL!	1	2	2	2	1	1							6	2	0	9999
1	2	2	1	8	6	1	3	2	2	1	1	2	2	2	1	#NULL!	1	2	2	2	5	1							6	1	1	11
1	1	2	4	999	5	1	5	2	1	1	3	2	2	2	2	#NULL!	1	2	2	2	0	4							6	1	1	46
1	1	1	4	3	6	1	9	2	1	1	1	2	2	2	2	#NULL!	1	2	2	2	#NULL!	4							6	1	1	18
1	1	1	4	3	5	1	0	2	1	1	1	2	2	2	2	#NULL!	1	2	2	2	0	4							6	1	2	127
1	1	1	4	1	6	1	3	2	1	1	1	1	2	2	2	#NULL!	1	2	2	2	0	4							6	1	1	26
1	1	1	4	3	6	1	9	2	1	1	1	2	2	2	2	#NULL!	1	2	2	2	0	4							6	2	0	9999
1	1	1	4	3	6	1	2	2	3	1	1	2	2	2	1	#NULL!	1	2	2	2	0	4							6	1	3	111
2	2	2	1	999	5	1	4	2	1	1	3	1	2	2	2	#NULL!	1	2	2	2	0	1							7	1	1	34
2	2	2	1	999	5	1	2	2	1	1	3	2	2	2	2	#NULL!	1	2	2	2	0	1							7	1	1	43
2	2	2	1	999	6	1	8	2	1	1	1	2	2	2	2	#NULL!	1	2	2	2	8	1							6	2	0	9999
2	2	2	2	999	6	1	7	2	1	1	1	2	2	2	2	#NULL!	1	2	2	2	0	2							7	2	0	9999
1	1	1	3	3	6	1	1	1	1	1	1	1	2	2	2	#NULL!	4	2	2	2	0	3							7	1	1	21
1	1	#NULL!	4	#NULL!	6	1	6	#NULL!	3	3	1	1	2	2	1	#NULL!	1	2	2	2	0	4							#NULL!	2	#NULL!	#NULL!
2	2	1	2	2	6	1	9	2	1	1	1	2	2	2	1	#NULL!	1	2	2	2	0	2							6	2	0	9999
1	1	1	4	3	5	1	0	2	1	1	3	2	2	2	2	#NULL!	1	2	2	2	0	4							7	1	2	35
2	2	2	1	999	6	1	3	2	1	1	3	2	2	2	2	#NULL!	1	2	2	1	0	1							7	1	1	19
1	1	1	4	3	6	1	9	2	1	1	3	2	2	2	2	#NULL!	1	2	2	2	0	4							7	1	1	16
1	1	1	2	5	6	1	3	2	1	1	3	2	1	2	1	#NULL!	1	2	2	2	0	2							7	1	4	156
2	2	2	1	999	6	1	9	2	1	1	1	2	2	2	2	#NULL!	1	1	2	2	0	1							7	2	0	9999
2	2	2	1	999	6	1	1	2	1	1	1	1	1	1	1	#NULL!	1	2	2	2	4	1							7	1	1	54
2	2	2	1	999	5	1	1	2	1	1	1	2	2	2	2	#NULL!	1	2	2	2	1	1							7	1	4	84
1	1	1	4	1	5	1	5	2	1	1	3	2	2	2	2	#NULL!	1	2	2	2	0	4							8	1	1	14
1	1	2	3	999	6	2	0	1	1	1	1	1	2	2	1	#NULL!	1	2	2	2	0	3							#NULL!	2	0	9999
2	2	2	1	999	6	4	5	2	1	1	1	2	2	2	2	#NULL!	1	2	2	2	0	1							#NULL!	2	0	9999
2	2	2	1	999	5	2	3	2	1	1	1	2	2	2	2	#NULL!	1	2	2	2	9	1							1	1	1	14
2	2	#NULL!	1	#NULL!	5	4	3	#NULL!	3	1	3	2	2	1	1	#NULL!	1	1	2	1	0	1							#NULL!	1	#NULL!	#NULL!
2	2	2	2	999	5	4	3	2	2	1	3	2	2	2	2	#NULL!	1	1	2	1	0	2							1	2	4	183
1	1	1	7	7	6	2	3	2	1	1	1	2	2	2	2	#NULL!	1	1	2	2	0	7							2	1	2	155
2	2	2	7	999	5	2	3	2	1	1	3	2	2	2	2	#NULL!	1	1	2	2	#NULL!	7							1	1	12	207
2	2	2	2	999	6	4	1	2	3	1	1	2	2	2	2	#NULL!	1	1	2	1	0	2							1	2	0	55
1	1	1	2	7	5	2	1	2	1	1	3	2	2	2	2	#NULL!	1	2	2	2	0	2							1	1	2	27
2	2	2	1	999	6	2	3	2	1	1	3	2	2	2	2	#NULL!	1	2	2	2	0	1							2	2	0	9999
2	2	2	1	999	6	2	3	2	1	1	1	2	2	2	2	#NULL!	1	2	2	2	0	1							2	1	4	139
2	2	2	2	999	5	2	3	2	1	1	3	2	2	2	2	#NULL!	1	2	2	2	2	2							2	2	0	9999
1	1	1	3	2	5	2	1	1	3	1	1	1	2	2	1	#NULL!	1	2	2	1	0	3							2	1	2	29
2	2	2	1	999	6	2	2	2	1	1	1	2	2	2	2	#NULL!	1	2	2	2	0	1							2	1	2	3
2	2	2	1	999	5	3	1	2	1	1	1	2	2	2	2	#NULL!	1	2	2	2	0	1							2	2	0	9999
2	2	2	2	999	5	2	4	2	1	1	1	2	2	2	1	#NULL!	1	2	2	2	0	2							2	1	3	45
1	2	2	7	8	3	4	1	2	1	1	1	2	2	2	1	#NULL!	1	2	2	2	0	7							2	2	0	9999
1	2	2	2	8	5	2	3	2	1	1	1	2	2	2	2	#NULL!	1	2	2	2	0	2							2	1	3	30
2	2	2	2	999	5	2	3	2	1	1	3	2	2	2	2	#NULL!	1	2	2	2	0	2							2	1	4	26
2	2	2	2	999	5	4	3	2	1	1	3	2	2	2	2	#NULL!	1	2	2	2	0	2							2	1	3	50
2	2	2	2	999	6	2	0	2	3	1	1	2	2	2	1	#NULL!	1	1	2	1	#NULL!	2							2	1	1	21
2	2	#NULL!	2	#NULL!	5	2	4	#NULL!	3	1	1	1	2	2	1	#NULL!	1	1	2	1	0	2							#NULL!	1	#NULL!	#NULL!
2	2	2	7	999	6	2	5	2	1	1	3	1	2	2	2	#NULL!	1	2	2	2	0	7							2	2	0	9999
2	2	1	2	3	6	4	3	2	1	2	1	2	2	2	2	#NULL!	1	2	2	2	0	2							2	2	1	6
2	2	1	1	1	5	4	2	2	1	1	1	2	2	2	2	#NULL!	1	1	2	2	0	1							2	2	0	221
2	2	2	1	999	5	2	3	2	1	1	1	2	2	2	2	#NULL!	1	2	2	2	1	1							2	2	0	9999
1	1	1	1	5	6	2	3	2	1	1	1	1	2	2	2	#NULL!	1	2	2	2	4	1							2	1	2	40
2	2	2	2	999	5	2	3	2	1	1	3	2	2	2	2	#NULL!	1	2	2	2	0	2							2	1	2	28
2	2	1	1	3	5	2	3	2	3	1	1	2	2	2	2	#NULL!	1	1	2	1	0	1							2	1	3	17
1	1	1	4	1	5	2	3	2	1	1	1	2	2	1	2	#NULL!	1	2	2	2	0	4							2	2	0	9999
2	2	1	2	7	5	4	4	2	1	1	3	2	2	2	2	#NULL!	1	2	2	2	5	2							2	1	3	48
1	1	1	4	3	5	2	99	2	1	9	1	2	2	2	2	#NULL!	1	2	2	2	0	4							2	2	0	9999
2	2	2	1	999	5	4	1	2	1	2	1	2	2	1	2	#NULL!	1	1	2	1	#NULL!	1							2	1	2	68
1	1	1	4	3	5	2	1	2	3	1	1	2	2	2	2	#NULL!	1	2	2	2	0	4							2	1	2	10
2	2	2	2	999	6	4	1	1	1	1	1	1	2	2	1	#NULL!	1	1	2	1	0	2							2	1	3	35
1	1	1	2	5	1	2	3	2	1	1	1	1	2	2	1	#NULL!	4	2	2	2	0	2							2	2	0	9999
2	2	#NULL!	2	#NULL!	5	4	3	#NULL!	1	1	1	1	2	2	2	#NULL!	1	1	2	2	0	2							#NULL!	2	#NULL!	#NULL!
2	2	#NULL!	2	#NULL!	5	4	3	#NULL!	3	1	1	2	2	2	1	#NULL!	1	1	2	2	0	2							#NULL!	1	#NULL!	#NULL!
2	2	1	2	7	5	4	3	2	1	1	3	2	2	2	1	#NULL!	1	2	2	2	2	2							2	1	5	183
1	1	1	4	1	5	2	3	2	1	1	1	2	2	2	2	#NULL!	1	2	2	2	3	4							2	1	1	21
2	2	2	1	999	5	2	1	2	1	1	1	2	2	2	2	#NULL!	1	2	2	2	1	1							2	2	0	9999
2	2	2	2	999	5	2	3	2	1	1	1	2	2	2	2	#NULL!	1	2	2	2	0	2							2	2	2	37
1	1	1	4	1	5	4	3	2	1	1	3	2	2	2	2	#NULL!	1	2	2	2	0	4							2	1	1	18
2	2	#NULL!	2	#NULL!	5	2	3	#NULL!	2	1	1	2	2	2	2	#NULL!	1	2	2	2	0	2							#NULL!	1	#NULL!	#NULL!
2	2	#NULL!	2	#NULL!	5	2	3	#NULL!	3	1	1	2	2	2	2	#NULL!	1	2	2	2	0	2							#NULL!	1	#NULL!	#NULL!
2	2	2	2	999	5	4	2	2	3	1	1	2	2	2	2	#NULL!	1	2	2	2	0	2							2	2	4	64
2	2	#NULL!	2	#NULL!	6	4	2	#NULL!	3	1	1	1	2	2	2	#NULL!	1	1	2	2	0	2							#NULL!	2	#NULL!	#NULL!
2	2	2	2	999	6	4	4	2	1	1	1	2	2	2	2	#NULL!	1	1	2	2	0	2							2	2	0	9999
2	2	2	1	999	6	4	4	2	1	1	1	2	2	2	2	#NULL!	1	2	2	1	5	1							2	1	3	41
2	2	2	7	999	6	4	5	2	5	1	3	2	2	2	1	#NULL!	1	1	2	1	0	7							2	1	2	99
2	2	2	1	999	6	2	5	2	1	1	3	2	2	2	2	#NULL!	1	2	2	2	#NULL!	1							2	1	1	25
2	2	2	1	999	5	4	4	2	1	1	1	2	2	2	2	#NULL!	1	2	2	2	1	1							2	2	0	9999
1	1	2	4	4	6	2	9	2	1	1	1	2	2	2	1	#NULL!	1	2	2	2	0	4							2	1	2	31
2	2	2	1	999	6	4	3	2	1	2	1	2	2	2	2	#NULL!	1	2	2	2	0	1							2	2	0	9999
2	2	2	5	999	6	4	5	2	1	2	1	2	2	2	2	#NULL!	1	1	2	1	1	5							2	2	0	9999
2	2	2	2	999	6	2	2	2	1	1	3	1	2	2	1	#NULL!	1	1	2	2	1	2							2	1	1	25
2	2	2	2	999	6	2	3	2	3	1	3	2	2	2	2	#NULL!	1	2	2	2	0	2							2	1	1	9
2	2	#NULL!	2	#NULL!	5	2	1	#NULL!	3	1	3	2	2	2	1	#NULL!	1	2	2	2	0	2							#NULL!	1	#NULL!	#NULL!
2	2	2	2	999	6	2	0	2	3	1	1	2	2	2	2	#NULL!	1	2	2	2	#NULL!	2							2	2	0	16
1	1	1	4	3	5	2	3	2	3	1	1	2	2	2	2	#NULL!	1	2	2	2	0	4							2	1	3	30
2	2	2	1	999	5	2	3	2	1	1	3	2	2	2	2	#NULL!	1	2	2	2	0	1							2	1	8	130
2	2	2	2	999	5	2	2	2	1	1	1	2	2	2	2	#NULL!	1	2	2	1	3	2							2	1	1	17
2	2	#NULL!	2	#NULL!	5	4	3	#NULL!	3	1	1	2	2	2	2	#NULL!	1	2	2	2	0	2							#NULL!	1	#NULL!	#NULL!
2	2	#NULL!	2	#NULL!	5	4	3	#NULL!	3	1	3	2	2	2	1	#NULL!	1	1	2	2	0	2							#NULL!	1	#NULL!	#NULL!
1	1	2	4	999	5	2	3	2	3	1	1	2	2	2	2	#NULL!	1	2	2	2	0	4							2	1	2	27
2	2	2	7	999	5	2	0	2	3	1	1	2	2	1	1	#NULL!	1	1	2	1	0	7							2	1	2	14
2	2	#NULL!	4	#NULL!	5	4	1	#NULL!	3	1	3	2	2	2	2	#NULL!	1	2	2	2	0	4							#NULL!	2	#NULL!	#NULL!
2	2	#NULL!	2	#NULL!	5	4	3	#NULL!	3	1	3	2	2	2	2	#NULL!	1	2	2	2	0	2							#NULL!	1	#NULL!	#NULL!
1	1	1	4	1	5	2	3	2	1	1	3	2	2	2	2	#NULL!	1	2	2	2	0	4							2	1	2	4
2	2	#NULL!	2	#NULL!	5	2	2	#NULL!	3	1	1	2	2	2	2	#NULL!	1	2	2	2	3	2							#NULL!	2	#NULL!	#NULL!
1	1	1	4	3	6	2	1	2	1	1	1	2	2	2	1	#NULL!	1	1	2	2	0	4							2	1	1	10
1	1	#NULL!	4	#NULL!	5	2	3	#NULL!	3	1	1	2	2	1	2	#NULL!	1	2	2	2	0	4							#NULL!	1	#NULL!	#NULL!
1	1	1	3	7	5	2	3	2	1	1	1	2	2	2	1	#NULL!	1	2	2	2	0	3							2	2	0	9999
1	1	1	4	3	6	2	1	2	1	6	1	2	2	2	1	#NULL!	1	2	2	2	0	4							2	2	0	9999
1	1	1	3	3	6	4	5	2	1	1	1	2	2	2	1	#NULL!	1	2	2	2	0	3							2	1	1	14
2	2	2	2	999	6	2	3	2	1	2	1	2	2	2	2	#NULL!	1	2	2	2	0	2							2	2	0	4
2	2	2	1	999	5	2	3	2	1	2	1	2	2	2	2	#NULL!	1	2	2	2	0	1							2	1	3	43
1	1	1	4	3	6	2	1	2	3	2	1	2	2	2	1	#NULL!	1	2	2	2	0	4							3	1	4	37
2	2	2	1	999	6	2	3	2	2	2	1	2	2	2	2	#NULL!	1	2	2	2	0	1							2	2	0	9999
2	2	#NULL!	2	#NULL!	6	4	#NULL!	#NULL!	3	1	1	2	2	2	2	#NULL!	1	2	2	2	0	2							#NULL!	1	#NULL!	#NULL!
2	2	#NULL!	2	#NULL!	6	4	0	#NULL!	3	1	1	2	2	2	1	#NULL!	1	1	2	2	0	2							#NULL!	1	1	#NULL!
2	2	#NULL!	2	#NULL!	6	2	3	#NULL!	3	1	1	2	1	2	1	#NULL!	1	2	2	2	0	2							#NULL!	1	#NULL!	#NULL!
2	2	#NULL!	2	#NULL!	6	2	3	#NULL!	3	1	1	2	2	2	1	#NULL!	1	2	2	2	0	2							#NULL!	1	#NULL!	#NULL!
1	1	1	4	3	5	2	1	2	1	1	1	1	2	2	2	#NULL!	1	1	2	2	0	4							2	2	0	9999
1	1	1	4	1	6	2	2	2	1	4	1	2	2	2	2	#NULL!	1	2	2	2	0	4							2	1	1	5
2	2	#NULL!	2	#NULL!	5	2	1	#NULL!	3	1	1	2	2	2	2	#NULL!	1	2	2	2	0	2							#NULL!	2	#NULL!	#NULL!
1	1	#NULL!	4	#NULL!	5	4	2	#NULL!	2	1	1	2	2	2	2	#NULL!	1	2	2	2	#NULL!	4							#NULL!	1	#NULL!	#NULL!
2	2	1	1	3	5	4	2	2	1	1	3	2	2	2	2	#NULL!	1	1	2	1	0	1							2	2	3	77
2	2	2	1	999	6	2	3	1	1	1	1	2	2	2	1	#NULL!	1	1	2	1	0	1							2	1	2	44
1	1	1	2	5	6	2	1	2	1	1	3	1	2	2	1	#NULL!	1	1	2	2	0	2							2	1	6	178
1	1	#NULL!	1	#NULL!	5	2	3	#NULL!	3	1	1	2	2	2	2	#NULL!	1	1	2	2	9	1							#NULL!	1	#NULL!	#NULL!
1	1	1	4	3	6	2	3	2	1	1	3	2	2	2	2	#NULL!	1	2	2	2	0	4							2	1	1	8
2	2	2	2	999	5	2	3	2	1	1	3	1	2	2	1	#NULL!	1	2	2	2	0	2							2	1	11	316
2	2	2	2	999	5	4	3	2	3	1	1	1	2	2	2	#NULL!	1	2	2	2	0	2							2	2	0	9999
1	1	#NULL!	4	#NULL!	5	4	4	#NULL!	3	1	3	2	2	2	2	#NULL!	1	1	2	1	0	4							#NULL!	1	#NULL!	#NULL!
2	2	1	2	3	6	2	4	2	3	1	3	2	2	2	1	#NULL!	1	2	2	2	1	2							2	1	2	25
2	2	2	1	999	5	2	6	2	1	1	1	2	2	2	2	#NULL!	1	1	2	2	11	1							2	1	1	21
2	2	2	2	999	5	2	4	2	3	1	3	2	2	2	1	#NULL!	1	1	2	1	0	2							2	2	0	9999
2	2	#NULL!	2	#NULL!	6	2	1	#NULL!	1	2	1	2	2	2	2	#NULL!	1	2	2	2	0	2							#NULL!	2	#NULL!	#NULL!
2	2	#NULL!	5	#NULL!	6	2	3	#NULL!	3	2	1	2	2	2	1	#NULL!	1	1	2	1	0	5							#NULL!	1	1	#NULL!
2	2	2	1	999	9	2	3	2	1	2	3	2	2	2	2	#NULL!	1	1	2	2	0	1							3	1	1	41
2	2	2	2	999	6	5	1	2	1	2	1	2	2	2	2	#NULL!	1	1	2	1	0	2							2	2	0	9999
2	2	2	1	999	5	2	3	2	3	2	1	1	2	2	2	#NULL!	1	9	2	9	0	1							3	2	0	9999
2	2	#NULL!	2	#NULL!	5	2	#NULL!	#NULL!	3	1	1	2	2	2	2	#NULL!	1	1	2	2	0	2							#NULL!	1	#NULL!	#NULL!
2	2	2	2	999	5	4	2	2	3	1	1	1	2	2	1	#NULL!	1	1	2	2	0	2							2	1	1	9
2	2	2	1	999	5	2	1	2	3	1	1	2	2	2	1	#NULL!	1	1	2	2	0	1							3	1	1	111
2	2	2	2	999	5	2	3	2	3	1	1	2	2	2	2	#NULL!	1	2	2	1	0	2							3	2	0	9999
1	1	1	4	3	6	2	3	2	1	1	3	2	2	2	2	#NULL!	1	2	2	2	0	4							2	1	2	174
1	1	1	4	3	6	2	3	2	1	1	3	2	2	2	1	#NULL!	1	2	2	2	0	4							3	1	2	121
1	1	1	4	3	6	4	3	2	3	6	1	1	2	2	1	#NULL!	1	2	2	2	0	4							3	1	6	140
2	2	#NULL!	2	#NULL!	5	2	3	#NULL!	3	1	1	2	2	2	2	#NULL!	1	1	2	2	0	2							#NULL!	1	#NULL!	#NULL!
2	2	2	2	999	5	2	3	2	1	1	1	2	2	2	1	#NULL!	1	2	2	2	0	2							2	1	1	2
2	2	#NULL!	2	#NULL!	5	4	1	#NULL!	3	1	1	2	2	2	2	#NULL!	1	2	2	2	0	2							#NULL!	2	#NULL!	#NULL!
2	2	2	7	999	6	4	3	2	1	1	1	1	2	2	2	#NULL!	1	1	2	2	0	7							2	1	4	105
2	2	#NULL!	2	#NULL!	6	2	4	#NULL!	3	1	1	2	2	2	1	#NULL!	1	2	2	2	0	2							#NULL!	1	#NULL!	#NULL!
2	2	1	2	3	5	2	4	2	3	1	1	2	2	2	1	#NULL!	1	1	2	2	0	2							2	2	0	220
1	1	1	4	3	5	4	4	2	1	1	1	2	2	2	2	#NULL!	1	2	2	2	0	4							2	1	1	42
2	2	1	2	5	6	2	5	2	1	1	3	2	2	2	1	#NULL!	1	2	2	2	0	2							2	1	2	32
2	2	2	2	999	6	2	7	2	1	1	1	2	2	2	2	#NULL!	1	2	2	2	0	2	2	2	2	2	2	1	2	2	0	9999
2	2	2	1	999	6	4	9	2	1	1	1	2	2	2	1	#NULL!	1	1	2	2	0	1							3	2	0	9999
2	2	#NULL!	2	#NULL!	6	4	9	#NULL!	3	1	1	1	1	2	2	#NULL!	1	1	2	1	0	2							#NULL!	1	#NULL!	#NULL!
1	1	#NULL!	2	#NULL!	6	2	3	#NULL!	3	2	1	2	2	2	1	#NULL!	1	1	2	2	0	2							#NULL!	2	#NULL!	#NULL!
2	2	1	2	3	6	2	3	2	1	1	1	1	2	2	2	#NULL!	1	1	2	1	3	2							3	1	3	67
1	1	1	2	7	6	4	3	2	1	1	1	2	2	2	2	#NULL!	1	2	2	2	0	2							3	1	1	1
2	2	1	2	5	6	2	3	2	1	1	1	2	2	2	1	#NULL!	1	1	2	2	0	2							2	1	5	78
2	2	2	1	999	6	2	3	2	2	1	1	2	2	2	2	#NULL!	1	1	2	2	0	1							2	2	0	9999
999	999	2	#NULL!	999	6	2	3	2	1	1	1	2	2	2	2	#NULL!	1	2	2	2	4	#NULL!	2	2	2	2	2	9	2	1	3	50
2	2	1	2	3	5	2	3	2	2	1	1	2	2	2	2	#NULL!	1	1	2	2	0	2							3	2	1	3
2	2	2	2	999	5	2	3	2	1	1	1	2	2	2	2	#NULL!	1	2	2	2	0	2							2	2	0	9999
1	1	1	1	5	5	4	1	2	3	1	1	2	2	2	1	#NULL!	1	1	2	2	0	1							3	1	2	37
2	2	#NULL!	2	#NULL!	5	2	3	#NULL!	3	1	1	2	2	2	2	#NULL!	1	1	2	2	0	2							#NULL!	1	#NULL!	#NULL!
2	2	#NULL!	2	#NULL!	5	2	0	#NULL!	3	1	1	2	2	2	1	#NULL!	1	2	2	2	0	2							#NULL!	2	#NULL!	#NULL!
2	2	#NULL!	2	#NULL!	5	2	0	#NULL!	3	1	1	1	2	2	1	#NULL!	1	2	2	2	0	2							#NULL!	2	#NULL!	#NULL!
2	2	#NULL!	2	#NULL!	5	2	1	#NULL!	3	1	1	2	2	2	2	#NULL!	1	2	2	2	0	2							#NULL!	1	#NULL!	#NULL!
2	2	2	1	999	5	2	1	2	1	1	3	2	2	2	2	#NULL!	1	1	2	1	0	1							3	1	1	20
1	1	#NULL!	4	#NULL!	5	2	4	#NULL!	3	1	3	1	2	2	2	#NULL!	1	1	2	2	0	4							#NULL!	1	#NULL!	#NULL!
2	2	#NULL!	2	#NULL!	5	2	4	#NULL!	3	1	1	2	2	2	1	#NULL!	1	1	2	1	0	2							#NULL!	1	#NULL!	#NULL!
2	2	2	1	999	6	4	4	2	2	1	1	1	2	2	2	#NULL!	1	1	2	1	0	1							2	2	0	9999
2	2	2	1	999	6	2	4	2	1	1	3	2	2	2	2	#NULL!	1	2	2	2	0	1							2	1	1	3
2	2	2	1	999	5	4	4	2	1	1	1	2	2	2	1	#NULL!	1	1	2	1	0	1							2	2	0	9999
2	2	2	1	999	6	2	6	2	1	1	3	2	2	2	2	#NULL!	1	2	2	2	0	1							2	2	0	9999
2	2	2	2	999	5	2	9	2	1	1	1	2	2	2	1	#NULL!	1	2	2	2	0	2							3	1	5	77
2	2	2	2	999	5	2	9	2	1	1	1	2	2	2	1	#NULL!	1	2	2	2	2	2	2	2	2	2	2	2	2	2	0	9999
1	1	1	4	3	6	2	9	1	1	1	3	2	2	2	2	#NULL!	1	2	2	2	0	4							3	1	1	9
2	2	2	1	999	6	2	3	2	2	2	1	2	2	2	2	#NULL!	1	1	2	1	0	1							2	2	0	9999
2	2	#NULL!	1	#NULL!	6	2	3	#NULL!	2	2	1	2	2	2	1	#NULL!	1	1	2	1	0	1							#NULL!	2	#NULL!	#NULL!
1	1	1	5	7	6	2	4	2	2	2	1	2	2	2	1	#NULL!	1	2	2	2	0	5							2	1	2	24
2	2	2	2	999	6	2	4	2	1	2	3	2	2	2	2	#NULL!	1	2	2	2	0	2							3	1	2	18
2	2	2	1	999	6	2	4	2	1	2	1	2	2	2	2	#NULL!	1	2	2	2	0	1							2	2	0	9999
2	2	2	2	999	5	2	3	2	1	1	1	2	2	2	1	#NULL!	1	2	2	2	0	2							3	1	1	6
2	2	2	1	999	5	2	3	2	1	1	3	2	2	2	1	#NULL!	1	2	2	2	4	1	2	2	2	2	2		2	1	2	25
2	2	#NULL!	2	#NULL!	6	2	3	#NULL!	3	1	1	2	2	2	2	#NULL!	1	2	2	2	0	2							#NULL!	1	#NULL!	#NULL!
2	2	#NULL!	2	#NULL!	6	4	3	#NULL!	3	1	1	2	2	2	2	#NULL!	1	2	2	2	0	2							#NULL!	1	#NULL!	#NULL!
1	1	#NULL!	2	#NULL!	6	2	3	#NULL!	3	1	1	2	2	2	1	#NULL!	1	2	2	2	0	2							#NULL!	1	#NULL!	#NULL!
2	2	2	1	999	6	2	3	2	1	1	1	2	2	2	2	#NULL!	1	2	2	2	0	1							3	1	2	19
2	2	2	2	999	6	2	3	2	1	1	1	1	2	2	1	#NULL!	1	2	2	2	1	2							2	1	3	42
2	2	1	2	3	6	2	3	2	3	1	3	2	2	2	2	#NULL!	1	2	2	2	0	2							3	1	5	115
2	2	2	2	999	5	2	3	2	1	1	3	2	2	2	1	#NULL!	1	2	2	2	0	2							3	2	0	9999
2	2	1	2	3	6	2	3	2	3	1	3	2	2	2	1	#NULL!	1	2	2	2	#NULL!	2							3	2	0	9999
2	2	2	1	999	5	2	3	2	1	1	1	2	2	2	2	#NULL!	1	1	2	1	4	1							3	1	1	40
2	2	2	1	999	5	2	1	2	2	1	1	2	2	2	2	#NULL!	1	2	2	2	2	1							2	2	0	9999
2	2	#NULL!	1	#NULL!	5	2	2	#NULL!	3	1	1	2	2	2	1	#NULL!	1	2	2	2	0	1							#NULL!	1	#NULL!	#NULL!
2	2	2	2	999	5	2	1	2	1	1	1	2	2	2	1	#NULL!	1	1	2	2	0	2							3	1	2	30
1	1	#NULL!	4	#NULL!	6	4	0	#NULL!	3	6	1	2	2	2	2	#NULL!	1	2	2	2	0	4							#NULL!	1	#NULL!	#NULL!
2	2	#NULL!	2	#NULL!	6	4	3	#NULL!	3	1	1	1	2	1	1	#NULL!	1	1	2	2	0	2							#NULL!	1	#NULL!	#NULL!
2	2	1	2	3	6	4	1	1	1	1	1	2	2	2	2	#NULL!	1	2	2	2	0	2							2	1	3	30
2	2	2	1	999	6	2	3	2	3	1	1	2	2	2	2	#NULL!	1	1	2	1	0	1							2	2	0	9999
1	1	1	4	3	6	2	3	2	1	1	3	2	2	2	2	#NULL!	1	2	2	2	0	4							2	1	1	30
2	2	2	2	999	6	2	6	2	5	1	1	2	2	2	2	#NULL!	1	1	2	2	0	2							2	1	1	15
2	2	2	1	999	6	4	4	2	1	1	1	2	2	2	2	#NULL!	1	1	2	1	0	1							2	2	0	9999
1	1	#NULL!	4	#NULL!	5	2	4	#NULL!	3	1	1	2	2	2	2	#NULL!	1	2	2	2	0	4							#NULL!	1	#NULL!	#NULL!
2	2	2	2	999	5	2	7	2	1	1	1	2	2	2	1	#NULL!	1	1	2	1	0	2							3	1	1	2
2	2	#NULL!	7	#NULL!	5	2	9	#NULL!	3	1	3	2	2	2	2	#NULL!	1	2	2	1	0	7							#NULL!	1	#NULL!	#NULL!
2	2	#NULL!	2	#NULL!	6	4	9	#NULL!	3	1	1	2	2	2	2	#NULL!	1	1	2	2	0	2							#NULL!	2	#NULL!	#NULL!
2	2	2	1	999	6	2	9	2	1	1	3	2	2	2	1	#NULL!	1	2	2	2	0	1							2	1	2	50
1	1	#NULL!	4	#NULL!	6	2	3	#NULL!	3	2	1	2	2	2	2	#NULL!	1	2	2	2	0	4							#NULL!	1	#NULL!	#NULL!
2	2	2	2	999	6	2	0	2	1	2	1	2	2	1	2	#NULL!	1	2	2	2	0	2							3	2	1	198
2	2	2	5	999	6	2	3	2	2	2	1	2	2	2	1	#NULL!	2	2	2	2	0	5							3	2	0	9999
2	2	2	1	999	6	2	5	2	1	2	1	2	2	2	2	#NULL!	1	2	2	2	0	1							3	2	0	9999
1	1	1	4	1	6	4	1	2	1	1	3	2	2	1	2	#NULL!	1	2	2	2	0	4							2	1	1	44
2	2	1	7	3	5	2	3	2	1	1	1	2	2	2	2	#NULL!	1	1	2	1	2	7							3	1	2	3
2	2	2	2	999	5	2	3	2	1	1	1	2	2	2	2	#NULL!	1	2	2	2	0	2							3	2	0	9999
2	2	2	1	999	6	2	3	2	3	1	1	2	1	1	1	#NULL!	1	2	2	2	0	1							3	2	0	9999
2	2	#NULL!	2	#NULL!	6	4	3	#NULL!	2	1	1	1	2	2	1	#NULL!	1	2	2	2	0	2							#NULL!	1	#NULL!	#NULL!
1	1	#NULL!	4	#NULL!	6	2	1	#NULL!	1	1	1	2	2	2	2	#NULL!	1	2	2	2	#NULL!	4							#NULL!	1	#NULL!	#NULL!
1	1	#NULL!	4	#NULL!	6	4	3	#NULL!	3	1	3	2	2	2	1	#NULL!	1	2	2	2	0	4							#NULL!	2	#NULL!	#NULL!
2	2	2	2	999	5	4	3	2	1	1	1	2	2	2	2	#NULL!	1	1	2	2	0	2							3	2	0	9999
2	2	2	5	999	6	4	1	1	3	1	1	2	2	2	1	#NULL!	1	1	2	1	0	5							2	1	4	56
2	2	2	2	999	5	2	2	2	1	1	1	2	2	2	2	#NULL!	1	2	2	2	2	2							2	2	0	9999
2	2	2	2	999	5	4	3	1	1	6	1	2	2	2	1	#NULL!	1	1	2	1	1	2							3	1	1	1
1	1	1	4	1	6	2	1	2	1	1	3	1	2	2	2	#NULL!	1	2	2	2	0	4							3	1	1	6
2	2	#NULL!	2	#NULL!	5	4	0	#NULL!	1	1	1	1	2	2	2	#NULL!	1	2	2	2	0	2							#NULL!	2	#NULL!	#NULL!
2	2	2	2	999	5	4	0	2	3	1	1	1	2	2	2	#NULL!	1	2	2	2	0	2							3	2	0	9999
1	1	1	4	3	6	2	1	2	3	1	1	2	2	2	2	#NULL!	1	2	2	2	0	4							3	2	0	9999
1	1	1	4	1	6	2	3	2	1	1	3	2	2	2	2	#NULL!	1	2	2	2	0	4							3	1	1	28
2	2	2	2	999	5	4	6	2	1	1	1	2	2	2	2	#NULL!	1	2	1	2	0	2							2	2	0	9999
2	2	2	1	999	6	4	7	2	1	1	1	2	2	2	2	#NULL!	1	2	2	2	0	1							3	2	0	9999
2	2	1	1	1	6	4	7	2	1	1	3	2	2	2	1	#NULL!	1	2	2	2	0	1							3	1	11	277
2	2	#NULL!	2	#NULL!	5	4	7	#NULL!	3	1	1	1	2	2	2	#NULL!	1	2	2	2	0	2							#NULL!	2	#NULL!	#NULL!
2	2	2	1	999	6	4	3	2	1	2	1	2	2	2	2	#NULL!	4	2	2	2	0	1							3	2	0	9999
1	1	1	2	5	6	4	0	2	1	2	1	2	2	2	1	#NULL!	1	1	2	1	0	2							3	1	5	41
2	2	2	5	999	6	4	4	2	1	2	1	2	2	2	2	#NULL!	1	2	2	2	#NULL!	5							3	2	0	9999
1	1	1	4	3	6	4	99	2	1	1	1	2	2	2	2	#NULL!	1	2	2	2	0	4							3	1	1	16
2	2	#NULL!	2	#NULL!	5	4	3	#NULL!	3	1	1	2	2	2	1	#NULL!	1	1	2	1	0	2							#NULL!	1	#NULL!	#NULL!
2	2	#NULL!	2	#NULL!	5	4	3	#NULL!	3	1	1	1	2	2	1	#NULL!	1	1	2	1	0	2							#NULL!	2	#NULL!	#NULL!
2	2	2	2	999	5	4	3	2	3	1	1	1	2	2	1	#NULL!	1	2	2	1	0	2							3	1	5	64
2	2	2	8	999	6	4	3	2	1	1	1	2	2	2	1	#NULL!	1	1	2	1	0	8							3	2	0	9999
2	2	#NULL!	1	#NULL!	6	2	1	#NULL!	2	1	3	1	2	2	1	#NULL!	1	1	2	2	0	1							#NULL!	2	0	#NULL!
1	1	1	4	2	5	2	3	2	3	1	1	2	2	2	1	#NULL!	1	2	2	2	0	4							3	1	5	48
1	1	1	4	3	5	2	3	2	1	1	1	2	2	2	2	#NULL!	1	2	2	2	0	4							3	1	1	1
1	1	1	2	5	5	2	3	2	1	1	1	2	2	2	1	#NULL!	1	2	2	2	0	2							3	2	0	9999
1	1	1	4	3	6	2	3	2	1	1	1	2	2	2	1	#NULL!	1	1	2	2	0	4							3	1	2	86
2	2	#NULL!	1	#NULL!	5	4	1	#NULL!	3	1	3	2	2	2	1	#NULL!	1	2	2	2	2	1							#NULL!	1	#NULL!	#NULL!
2	2	2	1	999	6	2	3	2	1	1	3	2	2	2	2	#NULL!	1	1	2	2	0	1							3	1	1	10
2	2	2	2	999	5	4	3	2	1	1	1	1	2	2	1	#NULL!	1	1	2	2	1	2							3	1	1	16
2	2	2	2	999	9	2	3	2	1	1	1	2	2	2	2	#NULL!	1	2	2	2	0	2							3	1	1	5
1	1	1	1	3	5	2	3	2	1	1	1	2	2	2	1	#NULL!	1	1	2	1	0	1							3	1	1	1
2	2	2	7	999	5	2	3	2	3	1	1	2	2	2	1	#NULL!	1	1	2	2	0	7							3	1	3	53
2	2	2	1	999	5	2	1	2	1	1	3	2	2	2	2	#NULL!	1	2	2	2	0	1							3	1	5	94
2	2	2	5	999	6	2	3	2	2	1	3	9	9	9	1	#NULL!	1	2	2	2	0	5							3	1	2	36
2	2	#NULL!	7	#NULL!	3	2	3	#NULL!	2	1	1	1	2	2	1	#NULL!	1	2	2	2	#NULL!	7							#NULL!	1	#NULL!	#NULL!
2	2	1	2	7	5	2	3	2	2	1	1	2	2	2	1	#NULL!	1	1	2	1	0	2							3	1	5	143
2	2	2	1	999	5	2	3	2	3	1	3	1	2	2	2	#NULL!	1	1	2	1	0	1							3	1	11	177
1	1	1	4	3	6	2	3	2	3	1	1	2	2	2	2	#NULL!	1	2	2	2	4	4							3	1	1	72
2	2	2	1	999	5	2	1	2	5	1	1	2	2	2	2	#NULL!	1	2	2	2	6	1							3	1	1	10
1	1	1	3	1	6	2	3	2	3	1	3	2	2	2	2	#NULL!	1	2	2	2	0	3							3	1	4	137
1	1	1	4	3	6	2	1	1	1	1	1	2	2	2	2	#NULL!	1	1	2	1	0	4							3	1	1	10
2	2	#NULL!	2	#NULL!	5	4	2	#NULL!	3	1	1	1	2	2	2	#NULL!	1	2	2	2	0	2							#NULL!	2	#NULL!	#NULL!
2	2	2	1	999	5	2	3	2	2	1	1	2	2	2	2	#NULL!	1	2	2	2	0	1							3	1	5	202
2	2	2	2	999	6	4	4	2	3	1	3	2	2	2	1	#NULL!	1	2	2	2	3	2							3	1	10	337
2	2	2	2	999	6	2	5	2	1	1	1	2	2	2	2	#NULL!	1	1	2	2	4	2							3	2	0	9999
2	2	2	1	999	6	2	4	2	1	1	1	1	2	2	1	#NULL!	1	1	2	2	1	1							3	1	3	69
1	1	1	4	1	6	2	4	2	1	1	3	2	2	1	2	#NULL!	1	2	2	2	0	4							3	1	2	43
2	2	2	1	999	6	2	5	2	1	1	3	2	2	2	2	#NULL!	1	2	2	2	1	1							3	1	11	327
2	2	#NULL!	5	#NULL!	6	2	5	#NULL!	5	1	3	2	2	2	1	#NULL!	1	2	2	2	0	5							#NULL!	2	#NULL!	#NULL!
2	2	2	7	999	5	2	4	2	3	1	1	1	2	2	1	#NULL!	1	1	2	1	0	7							3	1	4	141
1	1	1	4	7	6	2	5	2	1	1	1	2	2	2	1	#NULL!	1	2	2	2	0	4							3	1	2	41
2	2	#NULL!	1	#NULL!	6	2	2	#NULL!	5	#NULL!	1	2	2	2	1	#NULL!	1	2	2	2	#NULL!	1							#NULL!	1	#NULL!	#NULL!
2	2	2	2	999	5	2	3	2	3	9	1	2	2	2	2	#NULL!	1	2	2	2	0	2							3	1	6	86
2	2	2	1	999	6	2	3	2	2	2	1	2	2	2	2	#NULL!	1	1	2	1	#NULL!	1							3	2	0	9999
2	2	2	1	999	6	4	0	2	1	2	1	1	2	2	1	#NULL!	1	2	2	2	3	1							3	1	1	36
1	1	#NULL!	2	#NULL!	5	2	3	#NULL!	3	2	1	2	2	2	2	#NULL!	1	1	2	1	0	2							#NULL!	2	#NULL!	#NULL!
2	2	2	2	999	6	2	3	2	1	2	1	2	2	2	2	#NULL!	1	2	2	2	0	2							3	1	4	17
2	2	2	1	999	6	2	3	2	1	2	1	2	2	2	2	#NULL!	4	2	2	2	#NULL!	1							3	2	0	9999
2	2	2	1	999	6	2	3	2	1	2	1	2	2	2	2	#NULL!	1	1	2	1	0	1							3	1	1	12
2	2	#NULL!	1	#NULL!	5	4	1	#NULL!	2	1	3	1	2	2	1	#NULL!	1	1	2	1	0	1							#NULL!	1	#NULL!	#NULL!
2	2	2	1	999	6	2	3	2	1	1	3	2	2	2	2	#NULL!	1	2	2	2	0	1							3	1	2	50
1	1	1	1	5	5	4	3	2	1	1	3	2	2	2	2	#NULL!	1	2	2	2	4	1							3	1	7	148
1	1	1	4	1	6	2	1	2	1	1	3	2	2	2	1	#NULL!	1	1	2	1	0	4							3	2	0	9999
1	1	1	4	3	6	2	3	2	2	1	1	1	2	2	2	#NULL!	1	2		2	0	4							3	1	6	71
2	2	2	5	999	6	2	1	1	3	1	1	1	2	2	1	#NULL!	1	1	2	2	0	5							3	1	2	69
1	1	1	3	5	6	2	3	2	1	1	1	1	2	2	2	#NULL!	1	2	2	2	0	3							3	1	1	14
2	2	#NULL!	5	#NULL!	5	2	0	#NULL!	3	1	1	2	2	2	2	#NULL!	1	2	2	2	0	5							#NULL!	2	#NULL!	#NULL!
1	1	1	4	3	5	2	3	2	3	1	3	2	2	2	2	#NULL!	1	2	2	9	0	4							3	1	2	73
2	2	#NULL!	2	#NULL!	6	2	1	#NULL!	3	1	1	2	2	2	2	#NULL!	1	2	2	2	0	2							#NULL!	1	#NULL!	#NULL!
2	2	2	2	999	6	2	1	2	1	1	1	1	2	2	1	#NULL!	1	2	2	2	0	2							3	1	4	77
1	1	1	4	3	6	2	3	2	3	1	3	2	2	2	2	#NULL!	1	2	2	2	0	4							3	1	1	5
2	2	#NULL!	2	#NULL!	2	2	3	#NULL!	3	1	1	2	2	2	2	#NULL!	1	2	2	2	0	2							#NULL!	1	#NULL!	#NULL!
2	2	2	1	999	6	4	1	2	1	1	3	1	2	2	1	#NULL!	1	2	2	2	5	1							3	1	2	26
2	2	1	1	5	6	2	2	2	3	1	1	1	2	2	1	#NULL!	1	1	2	2	5	1							3	1	4	57
1	1	1	4	7	6	2	3	2	1	1	1	1	2	2	1	#NULL!	1	2	2	2	0	4							3	1	1	4
1	1	1	1	5	6	2	3	2	1	1	1	2	2	2	2	#NULL!	1	2	2	2	2	1							3	1	2	29
2	2	2	1	999	5	2	3	2	2	1	1	2	2	2	2	#NULL!	1	2	2	2	2	1							3	2	2	16
2	2	2	1	999	6	2	2	2	1	1	1	2	2	2	1	#NULL!	1	1	2	2	1	1							3	2	0	9999
2	2	#NULL!	2	#NULL!	5	2	0	#NULL!	1	1	1	2	2	2	2	#NULL!	1	2	2	2	0	2							#NULL!	2	#NULL!	#NULL!
1	1	1	2	5	9	2	2	2	3	1	1	2	2	2	2	#NULL!	1	2	2	2	0	2							3	1	2	17
1	1	1	2	7	9	2	3	2	1	1	1	2	2	2	1	#NULL!	1	2	2	2	0	2							3	1	2	18
1	1	1	2	7	5	2	3	2	1	1	1	2	2	2	2	#NULL!	4	2	2	2	0	2							3	1	2	75
1	1	1	2	7	5	4	2	2	1	1	1	2	2	2	1	#NULL!	1	2	2	2	0	2							3	1	2	26
2	2	1	2	3	5	4	0	2	1	1	1	2	2	2	1	#NULL!	1	1	2	2	0	2							3	1	5	82
2	2	#NULL!	2	#NULL!	6	4	4	#NULL!	3	1	3	1	2	2	2	#NULL!	1	2	2	2	0	2							#NULL!	1	#NULL!	#NULL!
2	2	2	2	999	6	2	6	2	1	1	3	2	2	2	2	#NULL!	1	2	2	1	0	2							3	1	1	16
2	2	2	1	999	5	4	5	2	1	1	1	2	2	2	2	#NULL!	1	2	2	2	0	1							3	2	0	9999
2	2	2	1	999	6	4	5	2	1	1	3	2	2	2	2	#NULL!	1	2	2	2	0	1							3	1	1	28
2	2	2	2	999	5	2	6	2	2	1	1	1	2	2	1	#NULL!	1	1	2	1	0	2							3	1	4	78
2	2	#NULL!	1	#NULL!	6	4	1	#NULL!	3	2	1	2	2	2	2	#NULL!	1	1	2	1	0	1							#NULL!	1	#NULL!	#NULL!
2	2	2	5	999	6	2	2	2	1	2	1	2	2	2	2	#NULL!	4	2	2	2	4	5							3	2	2	24
2	2	2	5	999	6	2	3	2	5	2	1	2	2	2	2	#NULL!	1	2	2	2	0	5							3	1	1	347
1	1	1	4	3	6	2	5	2	2	2	1	2	2	2	2	#NULL!	1	2	2	2	0	4							3	1	2	13
2	2	2	5	999	6	4	0	2	3	1	3	1	2	2	1	#NULL!	1	1	2	1	0	5							3	1	1	14
2	2	2	5	999	5	2	3	2	1	1	1	2	2	1	2	#NULL!	1	2	2	2	0	5							3	2	0	9999
2	2	1	2	5	6	2	2	1	3	1	1	1	2	2	1	#NULL!	1	1	2	2	0	2							3	2	0	9999
2	2	#NULL!	1	#NULL!	6	2	3	#NULL!	3	6	1	2	2	2	1	#NULL!	1	1	2	1	0	1							#NULL!	2	0	#NULL!
2	2	2	2	999	5	2	1	1	1	1	1	2	2	2	2	#NULL!	1	2	2	1	0	2							3	1	1	26
2	2	#NULL!	2	#NULL!	6	4	3	#NULL!	3	1	3	1	2	2	1	#NULL!	1	2	2	2	0	2							#NULL!	1	#NULL!	#NULL!
2	2	2	5	999	5	2	1	2	2	1	1	2	2	2	2	#NULL!	1	2	2	2	1	5							3	2	0	9999
2	2	1	2	3	6	2	3	2	1	1	1	2	2	2	2	#NULL!	1	2	2	2	2	2							3	1	5	135
1	1	1	1	5	5	2	3	2	2	1	1	2	2	2	2	#NULL!	1	2	2	2	3	1							3	1	1	38
2	2	#NULL!	7	#NULL!	5	4	3	#NULL!	3	1	1	2	2	2	1	#NULL!	1	1	2	1	0	7							#NULL!	1	#NULL!	#NULL!
2	2	2	2	999	5	2	3	2	1	1	1	2	2	2	2	#NULL!	1	2	2	2	0	2							3	1	3	89
1	1	#NULL!	4	#NULL!	6	2	0	#NULL!	3	1	3	1	2	2	1	#NULL!	1	1	2	2	0	4							#NULL!	2	#NULL!	#NULL!
2	2	2	1	999	5	2	1	2	1	1	3	1	2	2	1	#NULL!	1	2	2	2	0	1							3	1	4	100
1	1	#NULL!	4	#NULL!	6	2	3	#NULL!	3	1	3	2	2	2	2	#NULL!	1	2	2	2	0	4							#NULL!	1	#NULL!	#NULL!
1	1	2	4	999	5	2	3	2	1	1	1	2	2	2	1	#NULL!	1	2	2	2	1	4							3	1	1	24
1	1	2	4	999	5	4	3	2	1	1	3	2	2	2	2	#NULL!	1	2	2	2	0	4							3	2	0	9999
1	1	1	2	7	6	4	3	2	3	6	3	1	2	2	1	#NULL!	1	2	2	2	0	2							3	1	2	35
2	2	2	2	999	6	2	3	2	1	1	3	2	2	2	1	#NULL!	1	2	2	2	0	2							3	1	1	27
2	2	2	1	999	6	2	3	2	1	1	1	2	2	2	2	#NULL!	1	2	2	2	#NULL!	1							3	1	2	26
2	2	2	2	999	5	2	2	2	3	1	1	2	2	2	2	#NULL!	1	1	2	2	0	2							3	1	5	88
2	2	#NULL!	2	#NULL!	5	4	5	#NULL!	3	1	1	2	2	2	2	#NULL!	1	2	2	2	0	2							#NULL!	1	1	#NULL!
2	2	1	2	3	6	2	6	2	1	1	3	2	2	2	2	#NULL!	1	2	2	2	0	2							3	1	2	56
2	2	#NULL!	2	#NULL!	6	4	5	#NULL!	3	1	1	1	2	2	1	#NULL!	1	1	2	1	0	2							#NULL!	1	#NULL!	#NULL!
2	2	2	2	999	6	4	5	2	1	1	1	1	2	2	1	#NULL!	1	1	2	1	0	2							3	1	5	136
2	2	1	2	7	5	4	4	2	3	1	1	2	2	2	2	#NULL!	1	2	2	2	#NULL!	2							3	1	2	18
2	2	#NULL!	2	#NULL!	6	2	4	#NULL!	2	1	1	2	2	2	1	#NULL!	1	2	2	2	0	2							#NULL!	1	#NULL!	#NULL!
2	2	2	2	999	6	4	6	2	1	1	1	2	2	2	2	#NULL!	1	2	2	2	0	2							3	1	1	4
2	2	2	5	999	6	4	5	2	2	1	3	2	2	2	1	#NULL!	1	1	2	2	0	5							3	1	1	8
1	1	1	4	3	5	2	5	2	1	1	1	1	2	1	1	#NULL!	1	2	2	2	0	4							3	1	2	32
2	2	#NULL!	1	#NULL!	5	2	6	#NULL!	3	1	1	2	2	2	1	#NULL!	1	2	2	2	0	1							#NULL!	1	#NULL!	#NULL!
2	2	2	2	999	5	2	9	2	2	1	1	1	2	2	2	#NULL!	1	2	2	2	0	2							3	1	2	344
2	2	#NULL!	1	#NULL!	5	2	9	#NULL!	3	1	1	1	2	1	1	#NULL!	1	2	2	2	0	1							#NULL!	1	#NULL!	#NULL!
2	2	#NULL!	1	#NULL!	6	4	9	#NULL!	3	9	1	2	2	9	1	#NULL!	1	1	2	1	0	1							#NULL!	1	#NULL!	#NULL!
2	2	2	2	999	6	2	1	2	1	2	1	2	2	2	2	#NULL!	1	2	2	2	0	2							3	2	0	9999
1	1	1	4	3	6	2	3	2	1	2	3	2	2	2	2	#NULL!	1	2	2	2	0	4							3	1	1	43
2	2	2	1	999	6	2	3	2	1	2	1	2	2	2	2	#NULL!	1	2	2	2	0	1							3	2	0	9999
2	2	2	2	999	6	4	1	2	3	2	1	2	2	2	1	#NULL!	1	1	2	1	0	2							3	1	5	91
2	2	2	1	999	6	4	5	2	3	2	3	2	2	2	2	#NULL!	1	1	2	1	0	1							3	2	1	21
2	2	1	2	3	6	4	9	2	1	2	1	2	2	2	2	#NULL!	1	2	2	2	0	2							3	1	6	68
1	1	1	2	5	5	4	3	2	1	6	3	1	2	1	1	#NULL!	1	2	2	2	0	2							3	1	4	33
2	2	2	2	999	6	2	3	2	3	1	1	1	2	1	2	#NULL!	1	2	2	2	0	2							3	2	0	9999
2	2	2	1	999	5	2	3	2	1	1	1	2	2	2	2	#NULL!	1	2	2	2	0	1							3	2	0	9999
2	2	2	1	999	6	2	3	2	1	1	3	2	2	2	1	#NULL!	1	2	2	2	0	1							3	1	2	53
1	1	1	4	3	5	2	2	2	2	1	1	2	2	2	2	#NULL!	1	2	2	2	0	4							3	1	2	23
2	2	2	1	999	5	2	3	2	2	1	1	2	2	2	2	#NULL!	1	2	2	2	1	1							3	2	0	9999
2	2	#NULL!	2	#NULL!	6	4	3	#NULL!	3	1	3	2	2	2	2	#NULL!	1	1	2	2	8	2							#NULL!	1	#NULL!	#NULL!
2	2	1	2	7	6	4	3	2	3	1	1	2	2	2	1	#NULL!	1	2	2	2	0	2							3	1	6	458
2	2	2	2	999	5	2	3	2	2	1	1	2	2	2	2	#NULL!	1	2	2	2	0	2							3	1	12	259
1	1	#NULL!	4	#NULL!	5	2	3	#NULL!	3	1	1	2	2	2	2	#NULL!	1	2	2	2	0	4							#NULL!	1	#NULL!	#NULL!
2	2	#NULL!	2	#NULL!	5	2	3	#NULL!	3	1	1	2	2	2	1	#NULL!	1	1	2	1	0	2							#NULL!	1	#NULL!	#NULL!
1	1	1	4	3	6	2	3	2	3	1	3	1	2	2	1	#NULL!	1	2	2	2	0	4							3	2	0	9999
2	2	2	1	999	6	2	3	2	1	1	1	2	2	2	2	#NULL!	1	2	2	2	1	1							3	1	1	14
2	2	#NULL!	2	#NULL!	6	2	3	#NULL!	3	1	1	1	2	2	2	#NULL!	1	2	2	2	0	2							#NULL!	2	#NULL!	#NULL!
1	1	1	4	3	5	2	3	2	1	1	1	2	2	2	2	#NULL!	1	2	2	1	0	4							3	1	3	63
2	2	2	2	999	6	2	3	2	1	1	1	2	2	2	1	#NULL!	1	2	2	2	0	2							3	2	0	9999
2	2	2	2	999	6	2	1	2	3	1	1	1	2	1	2	#NULL!	1	2	2	2	0	2							3	2	0	9999
2	2	2	2	999	6	4	3	2	3	1	3	2	2	2	1	#NULL!	1	2	2	2	0	2							3	1	10	163
2	2	1	1	7	6	2	3	2	3	1	3	1	2	2	1	#NULL!	1	1	2	2	0	1							3	1	4	100
1	1	#NULL!	4	#NULL!	6	4	3	#NULL!	3	1	1	1	2	2	1	#NULL!	1	1	2	2	0	4							#NULL!	1	#NULL!	#NULL!
2	2	2	1	999	6	2	2	2	1	1	1	1	2	2	2	#NULL!	1	1	2	1	4	1							3	2	0	9999
2	2	2	5	999	5	2	3	2	1	1	3	2	2	2	1	#NULL!	1	2	2	2	0	5							3	1	1	26
2	2	2	1	999	5	2	1	2	1	1	1	2	2	2	2	#NULL!	1	2	2	2	0	1							3	2	0	9999
2	2	#NULL!	2	#NULL!	6	4	4	#NULL!	3	1	3	1	2	2	2	#NULL!	1	2	2	2	0	2							#NULL!	1	1	#NULL!
2	2	#NULL!	2	#NULL!	6	4	5	#NULL!	3	1	1	2	2	2	1	#NULL!	1	1	2	1	0	2							#NULL!	1	#NULL!	#NULL!
2	2	2	1	999	5	2	4	2	1	1	1	2	2	2	1	#NULL!	1	2	2	2	0	1							3	1	1	8
2	2	2	2	999	6	2	6	2	1	1	1	2	2	2	1	#NULL!	1	2	2	2	0	2							3	2	0	9999
2	2	2	2	999	5	2	4	2	1	1	1	2	2	2	2	#NULL!	1	1	2	1	0	2							3	2	0	9999
2	2	2	1	999	6	4	5	2	1	1	1	1	2	1	2	#NULL!	1	2	2	2	5	1							3	1	2	19
1	1	1	4	3	6	2	5	2	1	1	1	2	2	2	2	#NULL!	1	2	2	2	0	4							3	1	2	7
2	2	2	1	999	6	2	6	2	1	1	1	2	2	2	2	#NULL!	1	2	2	2	1	1							3	2	0	9999
2	2	#NULL!	5	#NULL!	6	2	3	#NULL!	1	2	1	2	2	2	2	#NULL!	1	1	2	1	0	5							#NULL!	2	#NULL!	#NULL!
2	2	2	1	999	6	2	3	2	2	2	1	2	2	2	2	#NULL!	1	2	2	2	0	1							3	2	0	9999
2	2	2	2	999	6	2	3	2	3	2	1	2	2	2	2	#NULL!	1	2	2	2	0	2							3	2	0	9999
2	2	2	5	999	6	2	2	2	2	2	1	2	2	2	2	#NULL!	1	2	2	2	0	5							3	2	0	9999
1	1	1	2	5	6	4	1	2	1	2	1	2	2	2	2	#NULL!	1	2	2	2	4	2							3	1	2	49
2	2	2	1	999	6	4	5	2	2	2	1	2	2	2	2	#NULL!	1	2	2	2	0	1							3	2	0	9999
1	1	#NULL!	4	#NULL!	6	2	4	#NULL!	3	2	1	2	2	2	2	#NULL!	1	2	2	2	0	4							#NULL!	1	#NULL!	#NULL!
2	2	2	2	999	6	2	2	1	1	1	1	2	2	2	1	#NULL!	1	1	2	2	0	2							3	1	4	175
1	1	1	2	5	6	2	3	2	1	1	1	2	2	2	1	#NULL!	1	2	2	2	0	2							3	1	6	103
2	2	2	1	999	6	4	2	2	1	1	1	2	2	2	2	#NULL!	1	2	2	2	0	1							3	2	0	9999
1	1	#NULL!	2	#NULL!	6	2	1	#NULL!	3	1	1	1	2	2	2	#NULL!	1	2	2	2	0	2							#NULL!	2	#NULL!	#NULL!
2	2	2	2	999	6	2	1	2	3	1	1	2	2	2	2	#NULL!	1	2	2	2	#NULL!	2							3	2	0	9999
2	2	2	1	999	5	2	3	2	1	1	1	2	2	2	2	#NULL!	1	2	2	2	0	1							3	1	2	148
2	2	2	2	999	5	2	1	2	1	1	1	2	2	2	1	#NULL!	1	2	2	2	0	2							3	2	0	9999
2	2	2	5	999	6	2	2	2	3	1	1	1	2	2	1	#NULL!	1	1	2	1	0	5							3	2	0	9999
2	2	2	2	999	5	2	3	2	2	1	1	2	2	2	2	#NULL!	1	2	2	2	5	2							3	1	4	132
2	2	1	1	3	5	2	3	2	1	1	1	2	2	2	2	#NULL!	1	2	2	2	0	1							3	1	8	324
2	2	#NULL!	2	#NULL!	6	2	3	#NULL!	3	1	1	2	2	2	2	#NULL!	1	2	2	1	0	2							#NULL!	1	#NULL!	#NULL!
2	2	2	5	999	5	2	3	2	1	1	1	2	2	2	1	#NULL!	1	2	2	2	0	5							3	2	0	9999
2	2	2	1	999	6	4	3	1	1	1	1	1	2	2	2	#NULL!	1	1	2	1	0	1							3	1	1	8
2	2	2	1	999	5	4	3	2	1	1	1	2	2	2	1	#NULL!	1	2	2	2	0	1							3	1	4	52
2	2	2	1	999	5	4	2	2	2	1	1	2	2	2	2	#NULL!	1	2	2	2	0	1							3	2	0	9999
2	2	#NULL!	2	#NULL!	5	2	3	#NULL!	2	1	1	2	2	1	1	#NULL!	1	1	2	1	0	2							#NULL!	2	#NULL!	#NULL!
2	2	1	2	3	6	2	2	2	2	1	3	2	2	2	1	#NULL!	1	2	2	2	0	2							3	1	7	157
2	2	1	1	3	5	2	1	1	3	1	3	2	2	2	1	#NULL!	1	1	2	1	0	1							3	1	11	233
2	2	2	2	999	5	2	1	2	3	1	1	2	2	2	1	#NULL!	1	1	2	2	0	2							3	1	2	44
2	2	2	1	999	6	4	3	2	1	1	1	1	2	2	2	#NULL!	1	2	2	2	5	1							3	1	1	10
2	2	2	1	999	6	4	3	2	2	1	1	2	2	2	1	#NULL!	1	2	2	2	0	1							3	2	0	9999
1	1	#NULL!	7	#NULL!	6	2	2	#NULL!	2	1	3	2	2	2	1	#NULL!	1	1	2	#NULL!	0	7							#NULL!	1	#NULL!	#NULL!
2	2	2	2	4	6	2	1	2	2	1	1	1	2	2	1	#NULL!	1	1	2	1	0	2							3	2	0	9999
2	2	2	1	999	5	2	0	2	1	1	1	2	2	2	2	#NULL!	1	1	2	1	6	1							3	2	0	9999
1	1	1	4	1	5	2	3	2	1	1	3	2	2	2	2	#NULL!	1	2	2	2	0	4							3	1	1	11
1	1	1	4	3	5	4	3	1	1	1	1	1	2	2	1	#NULL!	1	2	2	2	0	4							3	1	1	9
2	2	2	1	999	6	3	3	2	1	1	3	2	2	2	1	#NULL!	1	2	2	2	3	1							3	1	1	18
2	2	2	1	999	6	4	2	2	1	1	1	1	2	2	1	#NULL!	1	2	2	2	1	1							3	1	1	5
2	2	2	1	999	6	4	3	2	3	1	1	1	2	2	2	#NULL!	1	2	2	2	0	1							3	1	1	16
1	1	1	4	3	6	2	3	2	2	1	1	2	2	2	2	#NULL!	1	2	2	2	0	4							3	1	1	37
1	1	#NULL!	4	#NULL!	6	4	4	#NULL!	3	1	1	2	2	2	2	#NULL!	1	2	2	2	0	4							#NULL!	1	1	#NULL!
2	2	2	1	999	3	2	4	2	1	1	1	2	2	2	9	#NULL!	1	1	2	1	0	1							3	2	0	9999
1	1	#NULL!	4	#NULL!	6	2	6	#NULL!	2	1	1	1	2	2	1	#NULL!	1	1	2	1	0	4							#NULL!	1	#NULL!	#NULL!
2	2	2	1	999	6	2	6	2	1	1	1	2	2	2	2	#NULL!	1	2	2	2	3	1							3	2	0	9999
2	2	2	1	999	5	4	5	2	1	1	1	2	2	2	2	#NULL!	1	2	2	2	3	1							3	2	0	9999
1	1	1	1	5	6	2	4	2	1	1	3	1	2	2	1	#NULL!	1	1	2	2	0	1							3	1	4	92
2	2	2	1	999	6	2	4	2	1	1	3	1	2	2	2	#NULL!	1	2	2	2	0	1							3	1	1	20
1	1	1	1	5	6	5	4	1	2	1	3	1	2	2	1	#NULL!	1	2	2	2	#NULL!	1							3	1	2	49
2	2	2	1	999	5	2	4	2	2	1	1	2	2	2	2	#NULL!	1	2	2	2	1	1							3	2	0	9999
2	2	2	1	999	6	2	4	2	1	1	3	2	2	2	2	#NULL!	1	2	2	2	3	1							3	1	8	121
2	2	#NULL!	1	#NULL!	6	2	4	#NULL!	3	1	1	1	2	2	2	#NULL!	1	2	2	2	0	1							#NULL!	1	#NULL!	#NULL!
1	1	1	4	1	5	2	3	2	1	9	1	2	2	2	1	#NULL!	1	2	2	2	0	4							3	1	7	149
2	2	2	5	999	6	4	3	2	5	2	1	2	2	2	1	#NULL!	1	2	2	2	0	5							3	2	0	9999
2	2	2	7	999	6	4	3	2	2	2	1	2	2	2	2	#NULL!	1	2	2	2	0	7							3	1	1	14
1	1	2	4	999	6	2	3	2	1	2	1	2	2	2	1	#NULL!	1	2	2	2	0	4							3	1	2	54
2	2	2	2	999	6	2	6	2	1	2	3	2	2	2	2	#NULL!	1	2	2	2	0	2							3	2	0	9999
2	2	2	2	999	5	2	1	1	1	1	1	2	2	2	1	#NULL!	1	2	2	2	0	2							3	2	0	9999
1	1	1	4	3	6	2	3	2	2	1	3	2	2	2	2	#NULL!	1	2	2	2	0	4							3	1	2	32
1	1	1	2	7	6	2	1	2	1	1	1	2	2	2	1	#NULL!	1	1	2	2	0	2							3	1	5	136
1	1	1	4	3	5	2	3	2	1	1	3	2	2	2	2	#NULL!	1	2	2	2	0	4							3	1	2	18
2	2	2	5	999	5	4	3	2	1	1	3	1	2	2	1	#NULL!	1	1	2	2	0	5	2	2	2	2	2	9	3	1	5	167
1	1	#NULL!	4	#NULL!	6	4	1	#NULL!	3	1	3	2	2	2	1	#NULL!	1	2	2	2	0	4							#NULL!	1	#NULL!	#NULL!
2	2	2	1	999	5	2	1	2	3	1	1	2	2	2	2	#NULL!	1	2	2	2	2	1							3	2	0	9999
1	1	#NULL!	1	#NULL!	6	4	3	#NULL!	3	1	3	2	2	2	2	#NULL!	1	2	2	2	0	1							#NULL!	1	#NULL!	#NULL!
2	2	2	1	999	5	4	3	2	1	1	1	2	2	2	2	#NULL!	1	2	2	2	0	1	2	2	2	2	2		3	1	1	15
2	2	2	1	999	5	4	1	2	1	1	1	2	2	2	2	#NULL!	1	2	2	2	2	1							3	1	4	44
2	2	2	5	999	6	2	3	2	5	1	3	1	2	2	1	#NULL!	1	1	2	1	0	5							3	2	0	9999
2	2	2	2	999	6	2	3	2	1	1	1	2	2	2	2	#NULL!	1	2	2	2	0	2							3	1	2	34
2	2	#NULL!	1	#NULL!	6	4	2	#NULL!	2	1	1	2	2	2	2	#NULL!	1	2	2	2	1	1							#NULL!	2	#NULL!	#NULL!
1	1	#NULL!	4	#NULL!	5	2	2	#NULL!	2	1	3	2	2	2	1	#NULL!	1	2	2	1	0	4							#NULL!	1	#NULL!	#NULL!
2	2	2	1	999	6	2	1	2	1	1	1	1	2	2	1	#NULL!	1	2	2	2	5	1							3	2	0	9999
1	1	1	4	2	6	4	3	2	1	1	3	2	2	2	2	#NULL!	1	2	2	2	0	4							3	2	0	9999
2	2	2	1	999	6	4	3	2	1	3	1	1	2	2	1	#NULL!	1	1	2	1	0	1							3	1	1	11
1	1	1	1	5	5	4	1	2	3	1	3	2	2	2	1	#NULL!	1	1	2	2	0	1							3	1	4	53
2	2	#NULL!	2	#NULL!	6	2	2	#NULL!	2	1	1	1	2	2	2	#NULL!	1	1	2	1	0	2							#NULL!	1	#NULL!	#NULL!
1	2	#NULL!	4	#NULL!	6	2	1	#NULL!	3	6	1	1	2	1	1	#NULL!	1	1	2	1	0	4							#NULL!	2	#NULL!	#NULL!
2	2	#NULL!	1	#NULL!	6	2	1	#NULL!	2	1	3	2	2	2	2	#NULL!	1	1	2	1	5	1							#NULL!	1	#NULL!	#NULL!
2	2	1	2	3	6	2	2	2	1	1	3	1	2	2	1	#NULL!	1	2	2	2	0	2							3	1	2	19
2	2	#NULL!	2	#NULL!	6	2	3	#NULL!	2	1	1	1	2	2	2	#NULL!	1	2	2	2	0	2							#NULL!	1	#NULL!	#NULL!
2	2	2	1	999	5	4	0	2	1	1	1	2	2	2	2	#NULL!	1	2	2	2	0	1							3	2	0	9999
1	1	2	4	999	5	2	3	2	1	1	1	2	2	2	2	#NULL!	1	2	2	2	#NULL!	4							3	2	0	9999
2	2	1	2	3	5	2	1	2	3	1	1	2	2	2	2	#NULL!	1	1	2	2	0	2							3	2	1	7
1	1	1	4	1	5	2	3	2	1	1	1	2	2	2	2	#NULL!	1	1	2	2	0	4							3	2	0	9999
1	1	#NULL!	4	#NULL!	5	2	4	#NULL!	2	1	3	2	2	2	2	#NULL!	1	2	2	2	0	4							#NULL!	1	#NULL!	#NULL!
2	2	2	5	999	6	2	4	2	1	1	1	2	2	2	2	#NULL!	1	2	2	2	0	5							3	1	1	5
2	2	#NULL!	2	#NULL!	6	2	4	#NULL!	3	1	1	2	2	2	2	#NULL!	1	2	2	1	0	2							#NULL!	1	#NULL!	#NULL!
2	2	#NULL!	7	#NULL!	6	4	5	#NULL!	5	1	1	2	2	2	2	#NULL!	1	1	2	1	0	7	2	2	2	1	2	1	#NULL!	1	#NULL!	#NULL!
2	2	#NULL!	1	#NULL!	6	4	5	#NULL!	2	6	1	1	2	2	1	#NULL!	1	1	2	1	3	1							#NULL!	2	#NULL!	#NULL!
2	2	2	2	999	6	2	4	2	2	1	3	1	2	2	1	#NULL!	1	2	2	2	0	2							3	2	0	9999
2	2	2	1	999	5	2	5	2	1	1	1	2	2	2	2	#NULL!	1	2	2	2	5	1							3	2	0	9999
1	1	1	3	3	6	2	4	2	1	1	1	2	2	2	1	#NULL!	1	2	2	2	0	3							3	1	1	10
2	2	2	1	999	6	2	8	2	1	1	1	2	2	2	1	#NULL!	1	2	2	1	2	1							3	1	4	86
2	2	2	1	999	6	2	9	2	1	5	1	2	2	1	2	#NULL!	1	1	2	1	0	1							3	1	3	38
2	2	#NULL!	2	#NULL!	6	2	9	#NULL!	3	1	1	1	2	2	1	#NULL!	1	2	2	2	0	2							#NULL!	1	#NULL!	#NULL!
2	2	2	2	999	5	2	9	2	3	1	1	2	2	2	1	#NULL!	1	2	2	2	0	2							3	1	1	4
2	2	2	5	999	6	2	2	2	3	2	1	2	2	2	1	#NULL!	1	1	2	1	0	5							3	1	1	15
2	2	#NULL!	2	#NULL!	5	2	1	#NULL!	3	1	1	2	2	2	1	#NULL!	1	1	2	2	0	2							#NULL!	2	0	#NULL!
1	1	1	4	1	5	2	3	2	2	1	1	2	2	2	2	#NULL!	1	2	2	2	0	4							3	1	2	196
2	2	2	1	999	6	2	0	2	3	1	1	1	2	2	2	#NULL!	1	2	2	2	0	1							3	2	0	9999
2	2	2	2	999	5	2	2	2	3	1	3	2	2	2	2	#NULL!	1	1	2	2	0	2							3	1	4	134
2	2	2	2	999	6	2	3	2	1	1	1	2	2	2	1	#NULL!	1	1	2	1	3	2							3	1	1	19
2	2	2	2	999	5	2	1	2	1	1	1	2	2	2	2	#NULL!	1	1	2	2	0	2							3	2	0	9999
2	2	2	1	999	5	2	1	2	1	1	1	2	2	2	2	#NULL!	2	2	2	2	0	1							3	2	0	9999
2	2	2	1	999	6	2	1	2	1	1	1	2	2	2	2	#NULL!	1	2	2	2	0	1							3	1	4	133
2	2	2	2	999	5	2	3	2	3	1	1	2	2	2	1	#NULL!	1	2	2	1	0	2							3	1	3	75
2	2	2	2	999	5	2	1	2	3	1	1	2	2	2	1	#NULL!	1	2	2	2	0	2							3	1	1	14
2	2	#NULL!	4	#NULL!	6	2	3	#NULL!	3	6	1	2	2	2	2	#NULL!	1	2	2	2	0	4							#NULL!	1	#NULL!	#NULL!
2	2	2	2	999	6	2	3	2	1	6	3	1	2	2	2	#NULL!	1	1	2	2	0	2							3	1	4	64
2	2	#NULL!	1	#NULL!	5	2	3	#NULL!	5	1	1	2	2	2	2	#NULL!	1	2	2	2	0	1							#NULL!	1	#NULL!	#NULL!
2	2	#NULL!	2	#NULL!	5	2	1	#NULL!	3	1	1	2	2	2	1	#NULL!	1	1	2	1	0	2							#NULL!	1	#NULL!	#NULL!
2	2	2	2	999	5	2	3	2	1	1	3	2	2	2	1	#NULL!	1	2	2	2	0	2							3	2	0	179
2	2	#NULL!	1	#NULL!	5	4	3	#NULL!	3	1	1	2	2	2	9	#NULL!	1	2	2	2	4	1							#NULL!	1	#NULL!	#NULL!
2	2	2	1	999	6	2	3	2	1	1	1	1	2	2	2	#NULL!	1	1	2	1	0	1							3	1	1	12
2	2	2	1	999	5	4	3	2	1	1	1	2	2	2	1	#NULL!	1	2	2	2	0	1							3	2	0	9999
2	2	#NULL!	2	#NULL!	6	2	3	#NULL!	3	1	1	1	2	2	1	#NULL!	1	2	2	2	0	2							#NULL!	1	#NULL!	#NULL!
2	2	#NULL!	2	#NULL!	6	2	3	#NULL!	3	1	1	2	2	2	2	#NULL!	1	2	2	2	0	2							#NULL!	1	#NULL!	#NULL!
2	2	2	2	999	6	2	3	2	3	1	1	2	2	2	2	#NULL!	1	2	2	2	0	2							3	1	8	86
2	2	#NULL!	7	#NULL!	5	4	3	#NULL!	3	1	1	2	2	2	2	#NULL!	1	2	2	2	0	7							#NULL!	1	#NULL!	#NULL!
2	2	2	1	999	6	2	1	2	1	1	1	2	1	2	1	#NULL!	1	2	2	2	1	1							3	1	1	35
2	2	2	2	999	6	2	3	2	2	1	1	2	2	2	2	#NULL!	1	1	2	1	#NULL!	2							3	1	3	23
2	2	2	1	999	6	4	1	2	1	1	3	2	2	2	2	#NULL!	1	2	2	2	0	1							3	2	0	9999
1	1	1	4	3	6	2	1	2	1	1	1	2	2	2	1	#NULL!	1	2	2	2	0	4							3	2	0	9999
2	2	2	2	999	6	2	1	2	3	1	1	2	2	2	2	#NULL!	1	2	2	2	0	2							3	1	1	179
2	2	#NULL!	2	#NULL!	5	4	3	#NULL!	3	1	1	2	2	2	1	#NULL!	1	2	2	2	0	2							#NULL!	1	#NULL!	#NULL!
2	2	#NULL!	2	#NULL!	5	4	3	#NULL!	3	1	1	2	2	2	1	#NULL!	1	2	2	2	0	2							#NULL!	1	#NULL!	#NULL!
2	2	#NULL!	2	#NULL!	6	4	1	#NULL!	3	1	1	2	2	2	2	#NULL!	1	2	2	2	0	2							#NULL!	2	#NULL!	#NULL!
2	2	2	1	999	6	2	3	2	2	1	1	2	2	2	2	#NULL!	1	2	2	2	1	1							3	1	3	58
1	1	#NULL!	2	#NULL!	6	2	1	#NULL!	3	1	1	1	2	1	1	#NULL!	1	1	2	1	0	2							#NULL!	1	#NULL!	#NULL!
2	2	#NULL!	2	#NULL!	6	2	0	#NULL!	3	1	1	1	2	2	1	#NULL!	1	1	1	2	0	2							#NULL!	1	#NULL!	#NULL!
2	2	1	2	5	6	2	1	2	3	1	1	1	2	2	1	#NULL!	1	1	2	2	0	2							4	1	12	613
2	2	2	1	999	6	2	1	2	1	1	3	1	2	2	2	#NULL!	1	2	2	2	0	1							3	1	1	28
2	2	2	2	999	5	2	1	2	1	1	1	2	2	2	2	#NULL!	1	2	2	2	4	2							3	1	1	11
1	1	#NULL!	4	#NULL!	5	2	3	#NULL!	3	1	3	2	2	2	2	#NULL!	1	2	2	2	0	4							#NULL!	1	#NULL!	#NULL!
2	2	2	2	999	5	2	4	2	1	1	1	2	2	2	2	#NULL!	1	2	2	2	0	2							3	2	0	9999
1	1	1	7	7	5	2	5	2	3	1	1	2	2	2	2	#NULL!	1	2	2	2	0	7							4	1	5	128
2	2	2	1	999	6	4	5	2	1	1	1	2	2	2	1	#NULL!	1	2	2	2	0	1							4	1	4	56
2	2	2	1	999	5	4	6	2	1	1	1	2	2	2	2	#NULL!	4	1	2	1	0	1							3	2	0	9999
2	2	2	1	999	6	2	4	2	1	1	3	1	2	2	1	#NULL!	1	2	2	2	0	1							3	2	0	9999
2	2	#NULL!	2	#NULL!	5	2	5	#NULL!	3	1	1	2	2	2	2	#NULL!	1	2	2	2	0	2							#NULL!	1	#NULL!	#NULL!
2	2	2	2	999	5	2	4	2	1	1	1	2	2	2	2	#NULL!	1	2	2	2	0	2							3	1	3	42
1	1	1	3	3	5	2	4	2	1	1	3	2	2	2	2	#NULL!	1	2	2	2	0	3							4	1	1	34
2	2	2	1	999	6	2	5	2	1	1	1	2	2	2	2	#NULL!	1	2	2	2	#NULL!	1							3	1	4	54
1	1	1	2	5	6	2	6	2	1	1	3	2	2	1	1	#NULL!	1	2	2	2	0	2							3	1	4	22
2	2	2	1	999	6	2	6	2	1	1	3	1	2	2	2	#NULL!	1	2	2	2	0	1							3	1	1	48
2	2	2	2	999	5	4	9	2	1	1	1	2	2	2	1	#NULL!	1	2	2	2	0	2							3	2	1	16
2	2	2	1	999	6	2	3	2	1	2	1	1	2	2	2	#NULL!	1	2	2	2	0	1							3	1	11	463
2	2	2	5	999	6	2	2	2	1	2	1	2	2	2	1	#NULL!	1	2	2	2	0	5							4	2	0	9999
2	2	2	2	999	5	2	3	2	2	2	1	2	2	2	2	#NULL!	1	2	2	2	0	2							3	2	0	9999
1	1	1	1	5	6	2	1	2	2	2	1	2	2	2	2	#NULL!	1	2	2	2	0	1							3	2	0	9999
2	2	1	2	3	6	2	3	2	3	2	1	2	2	2	2	#NULL!	1	2	2	2	0	2							3	1	4	45
1	1	1	2	7	6	2	4	1	3	2	1	2	2	2	1	#NULL!	1	1	2	1	0	2							4	1	4	63
2	2	2	2	999	5	2	4	2	1	2	1	2	2	2	2	#NULL!	1	2	2	2	0	2							3	2	0	9999
2	2	1	2	3	6	2	99	2	2	1	1	1	2	2	2	#NULL!	1	2	2	2	0	2							4	2	0	9999
2	2	#NULL!	1	#NULL!	5	2	#NULL!	#NULL!	2	1	3	2	2	2	2	#NULL!	1	1	2	1	0	1							#NULL!	2	#NULL!	#NULL!
2	2	#NULL!	2	#NULL!	5	2	2	#NULL!	3	1	3	2	2	2	1	#NULL!	1	1	2	1	0	2							#NULL!	1	#NULL!	#NULL!
2	2	1	2	5	5	2	1	2	1	1	1	2	2	2	2	#NULL!	1	2	2	1	0	2							4	1	10	215
2	2	#NULL!	2	#NULL!	5	2	3	#NULL!	3	1	1	2	2	2	2	#NULL!	1	2	2	2	5	2							#NULL!	2	#NULL!	#NULL!
2	2	2	2	999	6	2	3	2	2	1	1	2	2	2	2	#NULL!	1	2	2	2	2	2							3	2	0	64
2	2	2	1	999	6	4	1	2	1	1	1	1	2	2	2	#NULL!	1	1	2	1	3	1	2	2	2	9	9	9	3	1	5	38
2	2	#NULL!	1	#NULL!	6	4	3	#NULL!	2	1	1	2	2	2	1	#NULL!	1	2	2	2	0	1							#NULL!	1	#NULL!	#NULL!
1	1	#NULL!	4	#NULL!	6	2	2	#NULL!	3	1	1	2	2	2	2	#NULL!	1	2	2	2	0	4							#NULL!	1	#NULL!	#NULL!
2	2	2	1	999	5	4	3	2	1	1	1	2	2	2	2	#NULL!	1	2	2	2	0	1							3	1	1	15
2	2	2	1	999	5	2	3	2	1	1	1	2	2	2	2	#NULL!	1	2	2	2	0	1							4	2	0	9999
1	2	2	1	8	6	4	0	1	1	1	1	2	2	2	1	#NULL!	1	1	2	2	1	1							3	2	0	9999
2	2	2	1	999	6	2	1	2	2	1	1	2	2	2	2	#NULL!	1	2	2	2	4	1							4	2	0	9999
2	2	2	1	999	6	2	3	2	1	1	1	2	2	2	2	#NULL!	1	1	2	1	0	1							3	2	0	9999
2	2	2	1	999	5	2	3	2	3	1	1	1	2	2	2	#NULL!	1	1	2	2	1	1							3	2	0	9999
1	1	1	4	3	6	2	3	1	1	1	1	1	2	2	1	#NULL!	1	2	2	1	0	4							3	1	2	26
2	2	2	1	999	6	2	3	2	3	1	3	2	2	2	2	#NULL!	1	1	2	2	0	1							3	1	1	35
2	2	2	1	999	5	4	1	2	1	1	1	2	2	2	2	#NULL!	1	2	2	2	0	1							3	2	0	9999
2	2	2	1	999	5	2	3	2	1	1	1	2	2	2	1	#NULL!	1	1	2	2	0	1							3	2	0	9999
1	1	1	4	3	5	2	1	1	3	1	1	2	2	2	1	#NULL!	1	2	2	2	0	4							3	1	1	61
1	1	2	4	999	5	2	3	2	1	1	1	1	2	2	1	#NULL!	1	1	2	1	0	4							3	2	0	9999
2	2	#NULL!	2	#NULL!	5	4	4	#NULL!	3	1	1	1	2	2	1	#NULL!	1	2	2	1	0	2							#NULL!	1	1	#NULL!
2	2	#NULL!	#NULL!	#NULL!	6	4	4	#NULL!	3	1	3	2	2	2	2	#NULL!	1	2	2	2	2	#NULL!	2	2	2	2	2	2	#NULL!	1	#NULL!	#NULL!
2	2	#NULL!	2	#NULL!	5	2	6	#NULL!	3	1	1	1	2	2	1	#NULL!	1	1	2	2	0	2							#NULL!	2	#NULL!	#NULL!
2	2	2	1	999	5	2	6	2	1	1	1	2	2	2	2	#NULL!	1	2	2	2	0	1							3	2	0	9999
2	2	2	1	999	6	2	6	2	5	1	3	1	2	2	2	#NULL!	1	2	2	2	2	1							3	1	2	43
2	2	2	1	999	6	4	4	2	1	1	1	2	2	2	2	#NULL!	1	2	2	2	0	1							3	2	0	9999
2	2	2	2	999	6	2	5	2	2	1	3	2	2	2	1	#NULL!	1	2	2	2	#NULL!	2							3	1	1	24
2	2	#NULL!	1	#NULL!	5	2	5	#NULL!	3	1	1	2	2	2	1	#NULL!	1	2	2	2	1	1							#NULL!	1	#NULL!	#NULL!
2	2	2	1	999	6	4	4	2	1	1	3	1	2	2	2	#NULL!	1	1	2	2	0	1							4	1	3	91
2	2	2	2	999	5	4	9	2	1	1	1	2	2	2	1	#NULL!	1	1	2	2	4	2							3	2	0	9999
2	2	2	2	8	6	2	9	2	2	1	1	2	2	2	2	#NULL!	1	2	2	2	0	2							3	1	2	64
2	2	2	2	999	6	2	9	2	1	1	1	2	2	2	2	#NULL!	1	2	2	2	0	2							3	1	3	60
1	1	#NULL!	4	#NULL!	6	2	9	#NULL!	3	1	3	2	2	2	1	#NULL!	1	2	2	2	0	4							#NULL!	1	#NULL!	#NULL!
2	2	2	1	999	6	2	0	2	1	2	1	2	2	2	2	#NULL!	1	2	2	2	0	1							4	2	0	9999
1	1	1	4	3	6	2	3	2	3	2	1	2	2	2	1	#NULL!	1	2	2	2	0	4							4	1	1	12
2	2	2	2	999	6	2	3	2	1	2	1	2	2	2	2	#NULL!	1	2	2	2	#NULL!	2							4	2	0	9999
2	2	2	1	999	6	2	1	2	1	1	3	2	2	2	2	#NULL!	2	2	2	2	0	1							4	2	0	9999
1	2	#NULL!	2	#NULL!	6	3	3	#NULL!	3	1	1	2	2	2	2	#NULL!	1	2	2	2	0	2							#NULL!	2	#NULL!	#NULL!
2	2	#NULL!	2	#NULL!	5	2	1	#NULL!	3	1	1	1	2	2	2	#NULL!	1	1	2	2	0	2							#NULL!	1	#NULL!	#NULL!
1	1	#NULL!	2	#NULL!	5	2	3	#NULL!	3	1	1	2	2	2	2	#NULL!	1	2	2	2	0	2							#NULL!	1	#NULL!	#NULL!
2	2	#NULL!	1	#NULL!	5	2	3	#NULL!	3	1	3	2	2	2	2	#NULL!	1	2	2	2	5	1							#NULL!	1	4	#NULL!
1	1	#NULL!	4	#NULL!	5	2	3	#NULL!	3	1	1	2	2	2	2	#NULL!	1	2	2	2	0	4							#NULL!	1	#NULL!	#NULL!
2	2	1	2	3	5	2	3	2	3	1	1	1	2	2	2	#NULL!	1	1	2	2	1	2							3	1	5	103
2	2	2	2	999	6	2	3	2	3	1	1	2	2	2	2	#NULL!	1	2	2	2	0	2							3	1	2	30
2	2	#NULL!	1	#NULL!	6	2	3	#NULL!	3	1	3	1	2	2	2	#NULL!	1	2	2	2	0	1							#NULL!	1	#NULL!	#NULL!
1	1	1	4	3	5	2	3	2	1	1	3	2	2	2	2	#NULL!	1	2	2	2	2	4							4	2	0	9999
2	2	1	2	3	5	2	0	2	1	1	3	2	2	2	2	#NULL!	1	2	2	2	0	2							4	1	2	24
1	1	#NULL!	4	#NULL!	6	2	1	#NULL!	3	1	1	1	2	2	2	#NULL!	1	2	2	2	#NULL!	4							#NULL!	2	#NULL!	#NULL!
1	1	1	4	3	6	2	3	2	3	1	3	2	2	2	2	#NULL!	1	2	2	2	0	4							4	1	6	127
2	2	2	2	999	5	4	3	2	1	1	1	2	2	2	1	#NULL!	1	1	2	1	0	2							3	2	0	9999
1	1	1	7	5	6	4	1	1	2	1	1	1	2	2	1	#NULL!	1	1	2	2	0	7							3	1	5	66
2	2	2	2	999	6	2	3	2	1	1	3	2	2	2	1	#NULL!	1	2	2	2	0	2							4	1	4	57
2	2	2	2	999	6	2	3	2	3	1	1	1	2	2	2	#NULL!	1	1	2	1	0	2							3	1	10	155
2	2	2	1	999	6	2	2	2	1	1	1	1	2	2	2	#NULL!	1	2	2	2	11	1							3	1	2	7
2	2	2	1	999	6	2	3	2	2	1	1	2	2	2	1	#NULL!	1	1	2	2	0	1							4	1	2	61
1	1	1	4	3	6	2	1	2	2	1	3	2	2	2	1	#NULL!	1	2	2	2	0	4							3	1	4	146
2	2	#NULL!	2	#NULL!	6	2	0	#NULL!	3	1	1	1	2	2	1	#NULL!	1	2	2	1	0	2							#NULL!	1	#NULL!	#NULL!
2	2	2	2	999	5	4	1	2	3	1	1	2	2	2	2	#NULL!	1	1	2	2	0	2							3	2	2	30
2	2	#NULL!	2	#NULL!	5	4	1	#NULL!	3	1	1	2	2	2	1	#NULL!	1	2	2	2	0	2							#NULL!	1	#NULL!	#NULL!
2	2	#NULL!	2	#NULL!	6	4	3	#NULL!	2	1	1	2	2	2	1	#NULL!	1	2	2	2	2	2							#NULL!	1	#NULL!	#NULL!
2	2	2	2	999	6	2	1	2	1	1	1	1	2	2	1	#NULL!	1	2	2	2	0	2							4	1	2	32
2	2	2	2	999	6	2	3	2	3	1	1	1	2	2	1	#NULL!	1	2	2	2	0	2							4	1	10	100
1	1	1	4	7	6	4	3	2	2	1	1	2	2	2	2	#NULL!	1	2	2	2	0	4							4	2	0	9999
2	2	1	2	3	5	2	3	2	1	1	3	2	2	2	2	#NULL!	1	2	2	2	0	2							4	1	2	8
1	1	1	1	5	5	4	6	2	2	1	1	2	2	2	2	#NULL!	1	1	2	2	0	1							4	1	3	50
2	2	2	1	999	6	2	6	2	1	1	1	1	1	2	2	#NULL!	1	2	2	2	0	1							4	2	0	9999
2	2	2	2	999	5	2	4	2	1	1	1	2	1	2	2	#NULL!	1	2	2	2	0	2							3	1	1	9
2	2	2	7	999	6	2	4	2	2	1	1	2	2	2	1	#NULL!	1	1	2	2	0	7							4	2	0	9999
2	2	2	2	999	6	4	4	2	3	1	1	2	2	2	2	#NULL!	1	2	2	2	0	2							4	2	0	9999
2	2	2	1	999	6	2	6	2	1	1	1	1	2	2	2	#NULL!	1	1	2	2	0	1							4	1	1	94
2	2	2	1	999	5	2	7	2	1	1	1	2	2	2	2	#NULL!	1	2	2	2	0	1							4	1	5	102
1	1	1	4	3	6	2	9	2	1	1	3	1	2	2	2	#NULL!	1	2	2	2	0	4							3	2	0	9999
2	2	2	1	999	6	2	9	2	1	1	3	1	2	2	1	#NULL!	1	1	2	1	0	1							3	1	12	466
1	1	#NULL!	4	#NULL!	6	2	3	#NULL!	3	2	1	2	2	2	2	#NULL!	1	1	2	1	0	4							#NULL!	1	#NULL!	#NULL!
2	2	2	1	999	6	2	6	2	1	2	1	2	2	2	2	#NULL!	1	2	2	2	1	1							4	2	0	9999
2	2	#NULL!	1	#NULL!	6	4	#NULL!	#NULL!	3	1	1	1	2	2	1	#NULL!	1	1	2	2	0	1							#NULL!	1	#NULL!	#NULL!
1	2	2	4	4	6	2	3	2	1	1	1	2	2	2	2	#NULL!	1	1	2	1	0	4							4	2	0	9999
2	2	2	2	999	6	2	3	2	1	1	1	1	2	2	2	#NULL!	1	2	2	2	1	2							3	1	1	8
1	1	#NULL!	4	#NULL!	5	2	2	#NULL!	3	1	1	2	2	2	2	#NULL!	1	2	2	2	0	4							#NULL!	2	#NULL!	#NULL!
2	2	1	1	3	6	2	2	2	2	1	1	2	2	2	2	#NULL!	1	1	2	2	0	1							4	2	1	3
1	1	1	4	3	6	4	2	2	3	1	1	2	2	2	2	#NULL!	1	2	2	2	0	4							4	1	2	10
2	2	2	2	8	5	2	3	2	1	1	1	2	2	2	2	#NULL!	1	2	2	2	0	2							4	1	2	12
1	1	#NULL!	4	#NULL!	5	2	1	#NULL!	3	1	1	1	2	2	1	#NULL!	1	2	2	2	0	4							#NULL!	1	#NULL!	#NULL!
2	2	#NULL!	2	#NULL!	6	2	3	#NULL!	3	1	1	1	2	1	1	#NULL!	1	1	2	1	0	2							#NULL!	1	#NULL!	#NULL!
2	2	2	2	999	6	2	3	2	2	1	1	2	2	1	1	#NULL!	1	1	2	1	0	2							4	1	27	261
2	2	2	1	999	6	2	0	2	1	1	1	1	2	2	2	#NULL!	1	2	2	2	0	1							4	1	2	27
2	2	2	1	999	6	2	3	2	2	1	3	2	2	2	2	#NULL!	1	2	2	2	0	1							4	1	3	52
2	2	#NULL!	1	#NULL!	6	2	3	#NULL!	3	1	3	2	2	2	2	#NULL!	1	1	2	2	6	1							#NULL!	1	#NULL!	#NULL!
2	2	2	1	999	6	2	3	2	2	1	1	1	2	2	2	#NULL!	2	2	2	2	0	1							4	1	2	110
1	1	#NULL!	4	#NULL!	6	2	3	#NULL!	3	1	1	2	2	2	2	#NULL!	1	2	2	2	0	4							#NULL!	1	#NULL!	#NULL!
1	1	#NULL!	2	#NULL!	6	2	1	#NULL!	3	1	3	1	2	2	1	#NULL!	1	2	2	2	0	2							#NULL!	1	#NULL!	#NULL!
1	1	1	4	3	6	4	3	2	2	1	1	2	2	2	2	#NULL!	1	2	2	2	0	4							4	1	1	36
1	1	1	3	2	6	2	3	2	1	1	3	1	2	1	1	#NULL!	1	2	2	2	0	3							4	1	1	30
1	2	2	1	8	6	2	0	2	1	1	1	2	2	2	2	#NULL!	1	2	2	2	0	1							4	1	1	14
1	1	1	4	3	5	2	3	2	2	1	1	2	2	2	2	#NULL!	1	2	2	2	0	4							4	1	3	71
1	1	#NULL!	4	#NULL!	5	2	3	#NULL!	3	1	3	2	2	2	2	#NULL!	1	2	2	2	0	4							#NULL!	1	#NULL!	8
2	2	2	2	999	6	2	3	1	5	1	3	1	2	2	1	#NULL!	1	2	2	2	0	2							4	1	2	11
2	2	2	1	999	6	2	3	2	1	1	3	2	2	2	1	#NULL!	1	2	2	2	0	1							4	1	3	63
2	2	#NULL!	2	#NULL!	5	4	2	#NULL!	3	1	1	2	2	2	2	#NULL!	1	2	2	2	0	2							#NULL!	2	#NULL!	#NULL!
2	2	#NULL!	#NULL!	#NULL!	5	2	4	#NULL!	3	1	3	1	2	2	1	#NULL!	1	1	2	1	5	#NULL!							#NULL!	2	#NULL!	#NULL!
2	2	2	2	999	6	2	5	2	3	1	1	2	2	2	1	#NULL!	1	2	2	2	0	2							4	2	0	9999
2	2	2	7	999	6	2	4	2	3	1	1	2	2	2	2	#NULL!	1	2	2	2	0	7							3	1	6	174
2	2	2	2	999	6	2	6	2	1	1	3	2	2	2	2	#NULL!	1	2	2	2	0	2							4	1	3	20
1	1	1	1	5	5	2	4	2	1	1	3	2	2	2	2	#NULL!	1	2	2	2	0	1							4	1	12	391
2	2	2	1	999	5	2	4	2	2	1	1	2	2	2	2	#NULL!	1	2	2	2	0	1							4	1	55	1964
2	2	#NULL!	2	#NULL!	6	2	9	#NULL!	3	1	1	1	2	2	1	#NULL!	1	2	2	1	0	2							#NULL!	2	#NULL!	#NULL!
2	2	#NULL!	2	#NULL!	6	2	9	#NULL!	3	1	1	1	2	2	1	#NULL!	1	2	2	2	0	2							#NULL!	1	#NULL!	#NULL!
2	2	#NULL!	4	#NULL!	6	2	2	#NULL!	2	#NULL!	3	1	2	2	1	#NULL!	1	2	2	2	0	4							#NULL!	1	#NULL!	#NULL!
2	2	2	2	999	6	2	3	2	1	2	1	2	2	2	2	#NULL!	1	2	2	2	0	2							4	1	1	16
2	2	2	1	999	6	2	1	2	1	2	1	2	2	2	2	#NULL!	1	1	2	1	3	1							4	2	0	9999
2	2	2	1	999	6	2	5	2	2	2	1	2	2	2	1	#NULL!	1	1	2	1	0	1							3	1	1	5
2	2	2	2	999	6	2	2	2	1	1	3	1	2	2	1	#NULL!	1	2	2	2	0	2							4	1	9	494
1	1	#NULL!	4	#NULL!	6	4	0	#NULL!	3	1	1	2	2	2	2	#NULL!	1	2	2	2	0	4							#NULL!	1	#NULL!	#NULL!
2	2	1	2	1	5	2	3	2	1	1	1	2	2	2	2	#NULL!	1	2	2	2	0	2							4	1	6	83
2	2	#NULL!	2	#NULL!	6	2	3	#NULL!	3	1	1	2	2	2	1	#NULL!	1	2	2	2	1	2							#NULL!	1	2	#NULL!
2	2	#NULL!	2	#NULL!	6	2	1	#NULL!	3	1	1	2	2	2	1	#NULL!	1	2	2	2	0	2							#NULL!	1	#NULL!	#NULL!
1	1	1	4	3	6	2	3	1	1	1	1	1	2	2	1	#NULL!	1	2	2	2	0	4							4	2	0	9999
2	2	2	1	999	6	4	3	2	2	1	1	1	2	2	1	#NULL!	1	1	2	1	4	1							4	1	4	126
1	2	#NULL!	1	#NULL!	5	2	3	#NULL!	3	1	1	1	2	2	2	#NULL!	1	2	2	2	0	1							#NULL!	2	#NULL!	#NULL!
2	2	1	2	1	6	2	3	2	1	1	1	1	2	2	1	#NULL!	1	2	2	2	0	2							4	1	3	70
2	2	2	1	999	6	4	3	2	1	1	1	1	2	1	1	#NULL!	1	1	2	1	0	1							4	2	0	9999
2	2	2	1	999	5	2	1	2	1	1	1	2	2	2	1	#NULL!	1	2	2	2	4	1							4	2	0	9999
2	2	#NULL!	7	#NULL!	6	2	1	#NULL!	3	1	1	2	2	2	1	#NULL!	1	1	2	1	0	7							#NULL!	2	#NULL!	#NULL!
2	2	2	1	999	6	5	3	2	1	3	1	1	2	2	2	#NULL!	1	1	2	2	1	1							4	1	1	4
2	2	2	1	999	6	2	3	2	1	1	1	2	2	2	1	#NULL!	1	1	2	1	0	1							4	1	4	37
2	2	2	2	999	5	2	1	2	1	1	1	2	2	2	1	#NULL!	1	2	2	2	0	2							4	2	1	22
2	2	2	2	999	5	4	3	2	1	1	1	2	2	2	1	#NULL!	1	2	2	2	0	2							4	1	5	72
2	2	#NULL!	1	#NULL!	6	2	3	#NULL!	3	1	1	1	2	2	2	#NULL!	1	1	2	1	0	1							#NULL!	2	#NULL!	#NULL!
2	2	2	1	999	6	2	3	2	3	1	1	1	2	2	2	#NULL!	1	1	2	1	0	1							4	2	0	9999
2	2	#NULL!	2	#NULL!	6	2	2	#NULL!	3	1	1	1	2	2	2	#NULL!	1	1	2	2	0	2							#NULL!	1	#NULL!	#NULL!
2	2	1	2	3	6	2	3	2	2	1	1	2	2	2	1	#NULL!	1	2	2	2	0	2							4	1	5	110
2	2	2	2	999	6	2	3	2	2	1	3	1	2	2	1	#NULL!	1	2	2	2	0	2							4	1	1	20
1	1	#NULL!	3	#NULL!	6	2	2	#NULL!	3	1	1	1	2	2	1	#NULL!	1	2	2	2	0	3							#NULL!	1	#NULL!	#NULL!
2	2	#NULL!	2	#NULL!	6	2	1	#NULL!	3	1	1	2	2	2	1	#NULL!	1	1	2	1	0	2							#NULL!	2	#NULL!	#NULL!
2	2	1	2	3	6	2	1	1	3	1	1	2	2	2	1	#NULL!	1	2	2	2	0	2							4	1	3	119
[truncated: 420 more rows]
